# Supplementary material for: Nephronophthisis gene products display RNA-binding properties and are recruited to stress granules
Source: Sci Rep. 2020 Sep 29;10:15954. doi: 10.1038/s41598-020-72905-8 (PMC7524721; doi:10.1038/s41598-020-72905-8)
Supplement: Supplementary file 3 — Supplementary Table 1. [file 41598_2020_72905_MOESM3_ESM.xlsx]

## Sheet: proteinGroups
Supplemental Table 1: Proteins identified in anti-Anks6 immunoprecipitations. Anks6 containing protein complexes were enriched by anti-Anks6 immunoprecipitations from medium (M) and heavy (H) labeled cells. lmmunoprecipitations from light labeled (L) cells using unspecific IgG served as negative control. PEP: posterior error probability.
Protein IDs	Protein names	Gene names	Fasta headers	Number of proteins	Peptides	Sequence coverage [%]	PEP	Ratio M/L	Ratio M/L variability [%]	Ratio M/L count	Ratio H/L	Ratio H/L variability [%]	Ratio H/L count	Ratio H/M	Ratio H/M variability [%]	Ratio H/M count	Intensity	id
Q9D358;Q561M1	Low molecular weight phosphotyrosine protein phosphatase	Acp1	>sp|Q9D358|PPAC_MOUSE Low molecular weight phosphotyrosine protein phosphatase OS=Mus musculus GN=Acp1 PE=1 SV=3;>tr|Q561M1|Q561M1_MOUSE Acp1 protein OS=Mus musculus GN=Acp1 PE=2 SV=1	2	4	30.4	5.9507e-11	1.4004	51.937	6	1.3522	103.72	6	1.0132	41.933	6	1453600	279
P68134;P68033;P63268;P62737;D3YZY0;D3Z2K3	Actin, alpha skeletal muscle;Actin, alpha cardiac muscle 1;Actin, gamma-enteric smooth muscle;Actin, aortic smooth muscle	Acta1;Actc1;Actg2;Acta2	>sp|P68134|ACTS_MOUSE Actin, alpha skeletal muscle OS=Mus musculus GN=Acta1 PE=1 SV=1;>sp|P68033|ACTC_MOUSE Actin, alpha cardiac muscle 1 OS=Mus musculus GN=Actc1 PE=1 SV=1;>sp|P63268|ACTH_MOUSE Actin, gamma-enteric smooth muscle OS=Mus musculus GN=Actg2 P	6	12	30.2	1.3789e-231	0.91172	10.526	6	0.14705	25.395	6	0.16418	18.066	6	6533100	225
Q8BFZ3	Beta-actin-like protein 2	Actbl2	>sp|Q8BFZ3|ACTBL_MOUSE Beta-actin-like protein 2 OS=Mus musculus GN=Actbl2 PE=1 SV=1	1	6	24.2	4.8739e-87	0.12261	142.53	3	0.099417	108.47	3	0.44423	76.519	3	101750000	256
E9Q616		Ahnak	>tr|E9Q616|E9Q616_MOUSE Protein Ahnak OS=Mus musculus GN=Ahnak PE=1 SV=1	1	2	5.1	0.10493	3.1259	99.307	4	2.7045	140.78	4	0.96574	24.812	4	418840	118
E9PUD3;A2ANT9;Q6GQX6	Ankyrin repeat and SAM domain-containing protein 6	Anks6	>tr|E9PUD3|E9PUD3_MOUSE Ankyrin repeat and SAM domain-containing protein 6 OS=Mus musculus GN=Anks6 PE=4 SV=1;>tr|A2ANT9|A2ANT9_MOUSE Ankyrin repeat and SAM domain-containing protein 6 OS=Mus musculus GN=Anks6 PE=4 SV=1;>sp|Q6GQX6|ANKS6_MOUSE Ankyrin repea	3	2	3.2	0.00017526	14.267	NaN	1	10.516	NaN	1	0.73712	NaN	1	864990	64
D3YWC2;D3Z6F1;Q9JM93	ADP-ribosylation factor-like protein 6-interacting protein 4	Arl6ip4	>tr|D3YWC2|D3YWC2_MOUSE ADP-ribosylation factor-like 6 interacting protein 4 OS=Mus musculus GN=Arl6ip4 PE=4 SV=1;>tr|D3Z6F1|D3Z6F1_MOUSE ADP-ribosylation factor-like protein 6-interacting protein 4 (Fragment) OS=Mus musculus GN=Arl6ip4 PE=4 SV=3;>sp|Q9JM9	3	3	24	2.1529e-08	0.8903	92.066	7	0.84175	172.3	7	0.89576	51.872	7	2627800	101
Q03265;D3Z6F5;D6RJ16	ATP synthase subunit alpha, mitochondrial;ATP synthase subunit alpha	Atp5a1	>sp|Q03265|ATPA_MOUSE ATP synthase subunit alpha, mitochondrial OS=Mus musculus GN=Atp5a1 PE=1 SV=1;>tr|D3Z6F5|D3Z6F5_MOUSE ATP synthase subunit alpha OS=Mus musculus GN=Atp5a1 PE=1 SV=1	3	7	16.1	2.1494e-17	1.2346	16.506	13	1.7008	30.621	13	1.4295	20.132	13	3439200	234
P56480	ATP synthase subunit beta, mitochondrial	Atp5b	>sp|P56480|ATPB_MOUSE ATP synthase subunit beta, mitochondrial OS=Mus musculus GN=Atp5b PE=1 SV=2	1	2	5.5	0.00047826	0.89693	18.342	4	1.4853	6.9969	4	1.5669	16.764	4	464270	198
A2AKV1;A2AKV2;A2AKV3;Q8C2Q8;A2AKU9;Q91VR2;A2AKV0	ATP synthase subunit gamma;ATP synthase subunit gamma, mitochondrial	Atp5c1	>tr|A2AKV1|A2AKV1_MOUSE ATP synthase subunit gamma, mitochondrial (Fragment) OS=Mus musculus GN=Atp5c1 PE=1 SV=1;>tr|A2AKV2|A2AKV2_MOUSE ATP synthase subunit gamma, mitochondrial (Fragment) OS=Mus musculus GN=Atp5c1 PE=1 SV=1;>tr|A2AKV3|A2AKV3_MOUSE ATP sy	7	2	14.9	0.00019478	1.0728	17.323	4	1.7028	28.733	4	1.4842	27.67	4	839140	63
O54962	Barrier-to-autointegration factor	Banf1	>sp|O54962|BAF_MOUSE Barrier-to-autointegration factor OS=Mus musculus GN=Banf1 PE=1 SV=1	1	1	13.5	0.0039806	0.21521	NaN	1	0.41728	NaN	1	1.8202	NaN	1	168530	139
Q02105	Complement C1q subcomponent subunit C	C1qc	>sp|Q02105|C1QC_MOUSE Complement C1q subcomponent subunit C OS=Mus musculus GN=C1qc PE=2 SV=2	1	3	15	2.3851e-05	0.12681	NaN	1	NaN	NaN	0	NaN	NaN	0	693130	233
Q9D6P8;P62204	Calmodulin-like protein 3;Calmodulin	Calml3;Calm1	>sp|Q9D6P8|CALL3_MOUSE Calmodulin-like protein 3 OS=Mus musculus GN=Calml3 PE=2 SV=1;>sp|P62204|CALM_MOUSE Calmodulin OS=Mus musculus GN=Calm1 PE=1 SV=2	2	1	8.7	0.0015947	1.041	NaN	1	0.12799	NaN	1	0.13504	NaN	1	349020	202
Q60865	Caprin-1	Caprin1	>sp|Q60865|CAPR1_MOUSE Caprin-1 OS=Mus musculus GN=Caprin1 PE=1 SV=2	1	2	3.3	0.00039595	1.2361	0.73426	2	4.2011	17.351	2	3.1879	0.32561	2	346720	242
Q6VGS5	Protein Daple	Ccdc88c	>sp|Q6VGS5|DAPLE_MOUSE Protein Daple OS=Mus musculus GN=Ccdc88c PE=1 SV=1	1	39	22.4	1.677e-197	26.921	182.75	71	31.316	165.55	71	1.0657	99.36	71	86735000	249
P18760;F8WGL3;P45591	Cofilin-1	Cfl1	>sp|P18760|COF1_MOUSE Cofilin-1 OS=Mus musculus GN=Cfl1 PE=1 SV=3;>tr|F8WGL3|F8WGL3_MOUSE Cofilin-1 OS=Mus musculus GN=Cfl1 PE=1 SV=1	3	3	24.1	3.3909e-14	2.5568	51.805	9	3.0397	110.2	9	1.163	13.054	9	11596000	125
Q9QZS0	Collagen alpha-3(IV) chain;Tumstatin	Col4a3	>sp|Q9QZS0|CO4A3_MOUSE Collagen alpha-3(IV) chain OS=Mus musculus GN=Col4a3 PE=1 SV=2	1	3	2.7	8.691e-06	35.913	43.781	3	1.7998	91.259	3	0.066549	62.263	3	1152800	292
Q63ZW6;F7CK55		Col4a5	>tr|Q63ZW6|Q63ZW6_MOUSE Col4a5 protein OS=Mus musculus GN=Col4a5 PE=2 SV=1	2	3	2.9	5.6187e-06	13.251	NaN	1	0.28804	NaN	1	0.021737	NaN	1	769370	248
Q8K297	Procollagen galactosyltransferase 1	Colgalt1	>sp|Q8K297|GT251_MOUSE Procollagen galactosyltransferase 1 OS=Mus musculus GN=Colgalt1 PE=1 SV=2	1	6	12.8	1.4629e-23	11.688	143.42	6	1.2607	155.6	6	0.081882	38.165	6	5592700	262
P23927	Alpha-crystallin B chain	Cryab	>sp|P23927|CRYAB_MOUSE Alpha-crystallin B chain OS=Mus musculus GN=Cryab PE=1 SV=2	1	5	32.6	5.7525e-11	0.62182	10.027	7	1.4055	13.028	7	2.4834	16.15	7	2244300	179
Q9QXA1	Cysteine and histidine-rich protein 1	Cyhr1	>sp|Q9QXA1|CYHR1_MOUSE Cysteine and histidine-rich protein 1 OS=Mus musculus GN=Cyhr1 PE=1 SV=1	1	3	10.9	7.6309e-74	27.594	145.55	3	30.02	132.19	3	1.3197	4.6211	3	2820700	290
H3BIV6		Cyhr1	>tr|H3BIV6|H3BIV6_MOUSE Cysteine and histidine-rich protein 1 OS=Mus musculus GN=Cyhr1 PE=4 SV=1	1	2	8.3	8.8112e-18	13.56	94.569	4	6.6355	97.546	4	0.65019	81.094	4	3301700	130
Q9JIK5	Nucleolar RNA helicase 2	Ddx21	>sp|Q9JIK5|DDX21_MOUSE Nucleolar RNA helicase 2 OS=Mus musculus GN=Ddx21 PE=1 SV=3	1	5	7.8	3.6393e-11	5.0609	49.925	5	11.119	22.742	5	2.38	13.746	5	1399000	288
Q91VN6	Probable ATP-dependent RNA helicase DDX41	Ddx41	>sp|Q91VN6|DDX41_MOUSE Probable ATP-dependent RNA helicase DDX41 OS=Mus musculus GN=Ddx41 PE=1 SV=2	1	5	11.6	8.3567e-14	0.72271	12.681	9	1.4109	16.772	9	1.9839	14.773	9	5804900	270
Q8BMF4	Dihydrolipoyllysine-residue acetyltransferase component of pyruvate dehydrogenase complex, mitochondrial	Dlat	>sp|Q8BMF4|ODP2_MOUSE Dihydrolipoyllysine-residue acetyltransferase component of pyruvate dehydrogenase complex, mitochondrial OS=Mus musculus GN=Dlat PE=1 SV=2	1	19	37.9	0	42.724	57.924	88	27.357	75.393	88	0.61369	18.26	88	873240000	259
O08749	Dihydrolipoyl dehydrogenase, mitochondrial	Dld	>sp|O08749|DLDH_MOUSE Dihydrolipoyl dehydrogenase, mitochondrial OS=Mus musculus GN=Dld PE=1 SV=2	1	7	19.4	7.0446e-49	17.042	95.076	29	17.653	100.58	29	1.102	20.588	29	42976000	137
E9PX48;A2A9M5;Q8R1A4;A2A9M4;A2AW79;F6ZJ55	Dedicator of cytokinesis protein 7	Dock7	>tr|E9PX48|E9PX48_MOUSE Dedicator of cytokinesis protein 7 OS=Mus musculus GN=Dock7 PE=1 SV=1;>tr|A2A9M5|A2A9M5_MOUSE Dedicator of cytokinesis protein 7 OS=Mus musculus GN=Dock7 PE=1 SV=1;>sp|Q8R1A4|DOCK7_MOUSE Dedicator of cytokinesis protein 7 OS=Mus mus	6	3	1.7	3.1512e-09	0.82068	8.0639	3	0.082276	10.624	3	0.11601	32.609	3	691040	62
Q9ET22	Dipeptidyl peptidase 2	Dpp7	>sp|Q9ET22|DPP2_MOUSE Dipeptidyl peptidase 2 OS=Mus musculus GN=Dpp7 PE=2 SV=2	1	3	6.9	4.7099e-14	5.5456	52.402	10	4.8629	55.443	10	0.72597	8.7235	10	5437600	287
P63168;Q80ZS7;Q9D0M5	Dynein light chain 1, cytoplasmic;Dynein light chain 2, cytoplasmic	Dynll1;BC048507;Dynll2	>sp|P63168|DYL1_MOUSE Dynein light chain 1, cytoplasmic OS=Mus musculus GN=Dynll1 PE=1 SV=1;>tr|Q80ZS7|Q80ZS7_MOUSE MCG49550 OS=Mus musculus GN=BC048507 PE=2 SV=1;>sp|Q9D0M5|DYL2_MOUSE Dynein light chain 2, cytoplasmic OS=Mus musculus GN=Dynll2 PE=1 SV=1	3	2	21.3	0.00017905	3.1177	14.926	2	4.3318	246.55	2	1.3651	9.19	2	606180	223
P42125	Enoyl-CoA delta isomerase 1, mitochondrial	Eci1	>sp|P42125|ECI1_MOUSE Enoyl-CoA delta isomerase 1, mitochondrial OS=Mus musculus GN=Eci1 PE=1 SV=2	1	2	10.4	1.6927e-06	1.1167	11.14	3	0.80724	29.348	3	0.7187	32.217	3	545110	188
P10126;D3Z3I8;D3YZ68;P62631	Elongation factor 1-alpha 1;Elongation factor 1-alpha 2	Eef1a1;Eef1a2	>sp|P10126|EF1A1_MOUSE Elongation factor 1-alpha 1 OS=Mus musculus GN=Eef1a1 PE=1 SV=3;>tr|D3Z3I8|D3Z3I8_MOUSE Elongation factor 1-alpha 1 (Fragment) OS=Mus musculus GN=Eef1a1 PE=1 SV=1;>tr|D3YZ68|D3YZ68_MOUSE Elongation factor 1-alpha 1 (Fragment) OS=Mus	4	11	30.7	8.9434e-45	1.9177	47.804	48	1.9219	54.692	48	0.98174	47.273	48	71894000	160
P58252	Elongation factor 2	Eef2	>sp|P58252|EF2_MOUSE Elongation factor 2 OS=Mus musculus GN=Eef2 PE=1 SV=2	1	2	2.3	0.00033106	0.68797	120.94	2	0.8964	155.48	2	1.4178	11.17	2	376200	199
Q8BGS1;A0A087WP93	Band 4.1-like protein 5	Epb41l5	>sp|Q8BGS1|E41L5_MOUSE Band 4.1-like protein 5 OS=Mus musculus GN=Epb41l5 PE=1 SV=1	2	4	8.6	2.6675e-18	0.83446	18.096	8	0.93081	40.013	8	1.1172	26.729	8	6753100	257
Q9QZD4	DNA repair endonuclease XPF	Ercc4	>sp|Q9QZD4|XPF_MOUSE DNA repair endonuclease XPF OS=Mus musculus GN=Ercc4 PE=2 SV=3	1	1	1.3	6.1122e-32	43.439	2.9594	2	45.697	4.217	2	1.052	1.2576	2	1404900	291
P84089	Enhancer of rudimentary homolog	Erh	>sp|P84089|ERH_MOUSE Enhancer of rudimentary homolog OS=Mus musculus GN=Erh PE=1 SV=1	1	1	10.6	0.0013712	0.59483	19.675	3	0.69201	169.59	3	1.269	45.076	3	1132900	228
Q8VCM7	Fibrinogen gamma chain	Fgg	>sp|Q8VCM7|FIBG_MOUSE Fibrinogen gamma chain OS=Mus musculus GN=Fgg PE=1 SV=1	1	4	4.8	3.194e-60	0.001911	28.987	3	0.0032898	9.1736	2	1.3784	12.972	2	68141000	265
B7ZNJ1;A0A087WS56;B9EHT6;A0A087WSN6;Q3UHL6;A0A087WR50;P11276;A0A087WS99	Fibronectin;Anastellin	Fn1	>tr|B7ZNJ1|B7ZNJ1_MOUSE Fibronectin OS=Mus musculus GN=Fn1 PE=1 SV=1;>tr|A0A087WS56|A0A087WS56_MOUSE Fibronectin OS=Mus musculus GN=Fn1 PE=1 SV=1;>tr|B9EHT6|B9EHT6_MOUSE Fibronectin OS=Mus musculus GN=Fn1 PE=1 SV=1;>tr|A0A087WSN6|A0A087WSN6_MOUSE Fibronect	8	5	3.2	1.4306e-09	0.073362	88.396	3	0.014389	NaN	1	0.62944	NaN	1	2878000	55
S4R1W1;P16858;A0A0A0MQF6;S4R257;D3YYI5;D3Z0Z9;S4R2G5;Q64467;S4R1N5;V9GX06	Glyceraldehyde-3-phosphate dehydrogenase	Gapdh;Gm7293	>tr|S4R1W1|S4R1W1_MOUSE Glyceraldehyde-3-phosphate dehydrogenase OS=Mus musculus GN=Gm3839 PE=3 SV=1;>sp|P16858|G3P_MOUSE Glyceraldehyde-3-phosphate dehydrogenase OS=Mus musculus GN=Gapdh PE=1 SV=2;>tr|A0A0A0MQF6|A0A0A0MQF6_MOUSE Glyceraldehyde-3-phosphate	10	10	41.1	3.1728e-131	1.1757	18.76	54	1.1258	47.741	54	0.93611	44.458	54	110850000	60
P01642;A0A0A0MQB9	Ig kappa chain V-V region L7	Gm10881	>sp|P01642|KV5A9_MOUSE Ig kappa chain V-V region L7 (Fragment) OS=Mus musculus GN=Gm10881 PE=1 SV=1;>tr|A0A0A0MQB9|A0A0A0MQB9_MOUSE Protein Igkv5-48 OS=Mus musculus GN=Igkv5-48 PE=4 SV=1	2	2	23.5	0.00012669	0.16648	NaN	1	0.1823	NaN	1	1.095	NaN	1	1869800	57
P01628;A0A075B5K5;P01627	Ig kappa chain V-II region MOPC 511;Ig kappa chain V-II region VKappa167	Gm5153	>sp|P01628|KV2A3_MOUSE Ig kappa chain V-II region MOPC 511 OS=Mus musculus PE=1 SV=1;>tr|A0A075B5K5|A0A075B5K5_MOUSE Protein Igkv2-112 OS=Mus musculus GN=Igkv2-112 PE=4 SV=1;>sp|P01627|KV2A2_MOUSE Ig kappa chain V-II region VKappa167 OS=Mus musculus GN=Gm5	3	1	14.2	0.0034599	0.26373	NaN	1	0.27188	NaN	1	1.0309	NaN	1	156810	3
A0A087WNI2;P01639	Ig kappa chain V-V region MOPC 41	Gm5571	>tr|A0A087WNI2|A0A087WNI2_MOUSE Protein Igkv9-120 OS=Mus musculus GN=Igkv9-120 PE=4 SV=1;>sp|P01639|KV5A7_MOUSE Ig kappa chain V-V region MOPC 41 OS=Mus musculus GN=Gm5571 PE=1 SV=1	2	1	11.9	2.5635e-11	0.01401	33.281	2	0.0062776	317.91	2	0.44808	90.031	2	4554600	41
P06327;A0A075B5Y6	Ig heavy chain V region VH558 A1/A4	Gm5629	>sp|P06327|HVM52_MOUSE Ig heavy chain V region VH558 A1/A4 OS=Mus musculus GN=Gm5629 PE=2 SV=1;>tr|A0A075B5Y6|A0A075B5Y6_MOUSE Protein Ighv1-85 OS=Mus musculus GN=Ighv1-85 PE=4 SV=1	2	1	12.8	8.2184e-12	0.20876	NaN	1	0.20024	NaN	1	0.9592	NaN	1	401980	37
P68040	Guanine nucleotide-binding protein subunit beta-2-like 1	Gnb2l1	>sp|P68040|GBLP_MOUSE Guanine nucleotide-binding protein subunit beta-2-like 1 OS=Mus musculus GN=Gnb2l1 PE=1 SV=3	1	1	3.5	0.0033724	1.8419	NaN	1	1.3408	NaN	1	0.72793	NaN	1	232080	226
Q9DAS9	Guanine nucleotide-binding protein G(I)/G(S)/G(O) subunit gamma-12	Gng12	>sp|Q9DAS9|GBG12_MOUSE Guanine nucleotide-binding protein G(I)/G(S)/G(O) subunit gamma-12 OS=Mus musculus GN=Gng12 PE=1 SV=3	1	1	15.3	0.00046783	1.1908	NaN	1	0.17615	NaN	1	0.14283	NaN	1	456060	283
H3BJE0;P28798;Q3U9N4;H3BJ90	Granulins;Acrogranin;Granulin-1;Granulin-2;Granulin-3;Granulin-4;Granulin-5;Granulin-6;Granulin-7	Grn	>tr|H3BJE0|H3BJE0_MOUSE Granulins (Fragment) OS=Mus musculus GN=Grn PE=4 SV=1;>sp|P28798|GRN_MOUSE Granulins OS=Mus musculus GN=Grn PE=1 SV=2;>tr|Q3U9N4|Q3U9N4_MOUSE Granulins OS=Mus musculus GN=Grn PE=2 SV=1	4	3	14.2	2.238e-16	0.77826	62.36	9	0.31103	128.96	9	0.41271	67.319	9	19544000	131
P10922	Histone H1.0	H1f0	>sp|P10922|H10_MOUSE Histone H1.0 OS=Mus musculus GN=H1f0 PE=2 SV=4	1	2	11.9	8.2542e-05	7.9783	24.808	2	17.594	22.986	2	1.9005	38.252	2	1500100	162
Q3THW5;P0C0S6;Q8R029;Q3UA95;P27661;G3UWL7;Q64522	Histone H2A.V;Histone H2A.Z;Histone H2A;Histone H2A.x	H2afv;H2afz;H2afx	>sp|Q3THW5|H2AV_MOUSE Histone H2A.V OS=Mus musculus GN=H2afv PE=1 SV=3;>sp|P0C0S6|H2AZ_MOUSE Histone H2A.Z OS=Mus musculus GN=H2afz PE=1 SV=2;>tr|Q8R029|Q8R029_MOUSE Histone H2A OS=Mus musculus GN=H2afv PE=2 SV=1;>tr|Q3UA95|Q3UA95_MOUSE Histone H2A OS=Mus	7	3	23.4	1.2034e-06	0.29438	NaN	1	0.34689	NaN	1	1.1642	NaN	1	746020	159
F8WI35;P84244;P84228;P68433;P02301;E0CZ27;E0CYN1;E0CYR7	Histone H3;Histone H3.3;Histone H3.2;Histone H3.1;Histone H3.3C	H3f3a;Hist1h3b;Hist1h3a;H3f3c	>tr|F8WI35|F8WI35_MOUSE Histone H3 OS=Mus musculus GN=H3f3a PE=3 SV=1;>sp|P84244|H33_MOUSE Histone H3.3 OS=Mus musculus GN=H3f3a PE=1 SV=2;>sp|P84228|H32_MOUSE Histone H3.2 OS=Mus musculus GN=Hist1h3b PE=1 SV=2;>sp|P68433|H31_MOUSE Histone H3.1 OS=Mus musc	8	4	25.2	1.7834e-11	0.33844	75.944	8	0.29437	114.55	8	0.90149	110.96	8	12270000	126
P43275	Histone H1.1	Hist1h1a	>sp|P43275|H11_MOUSE Histone H1.1 OS=Mus musculus GN=Hist1h1a PE=1 SV=2	1	2	14.1	4.2102e-07	4.4529	NaN	1	17.413	NaN	1	3.3765	NaN	1	1740300	191
P15864;P43277;Q07133;I7HFT9	Histone H1.2;Histone H1.3	Hist1h1c;Hist1h1d	>sp|P15864|H12_MOUSE Histone H1.2 OS=Mus musculus GN=Hist1h1c PE=1 SV=2;>sp|P43277|H13_MOUSE Histone H1.3 OS=Mus musculus GN=Hist1h1d PE=1 SV=2	4	4	22.6	4.0743e-11	0.66455	102.26	10	0.69538	153.78	10	1.1804	89.531	10	7213900	171
P43274	Histone H1.4	Hist1h1e	>sp|P43274|H14_MOUSE Histone H1.4 OS=Mus musculus GN=Hist1h1e PE=1 SV=2	1	3	16.4	8.9334e-08	4.8341	NaN	1	17.748	NaN	1	3.7741	NaN	1	498890	190
Q8CGP6;Q8R1M2;Q8CGP4;Q8CGP7;Q8CGP5;Q8BFU2;P22752	Histone H2A type 1-H;Histone H2A.J;Histone H2A;Histone H2A type 1-K;Histone H2A type 1-F;Histone H2A type 3;Histone H2A type 1	Hist1h2ah;H2afj;Hist1h2aa;Hist1h2ak;Hist1h2af;Hist3h2a;Hist1h2ab	>sp|Q8CGP6|H2A1H_MOUSE Histone H2A type 1-H OS=Mus musculus GN=Hist1h2ah PE=1 SV=3;>sp|Q8R1M2|H2AJ_MOUSE Histone H2A.J OS=Mus musculus GN=H2afj PE=1 SV=1;>tr|Q8CGP4|Q8CGP4_MOUSE Histone H2A OS=Mus musculus GN=Hist1h2aa PE=2 SV=1;>sp|Q8CGP7|H2A1K_MOUSE Hist	7	4	35.9	2.3758e-22	0.82166	70.485	14	12.519	149.04	14	10.833	118.57	14	20338000	178
Q8CGP2;Q8CGP1;Q6ZWY9;Q64525;Q64478;Q64475;P10854;P10853;Q8CBB6;G3X9D5;Q9D2U9;Q8CGP0;Q64524;P70696	Histone H2B type 1-P;Histone H2B type 1-K;Histone H2B type 1-C/E/G;Histone H2B type 2-B;Histone H2B type 1-H;Histone H2B type 1-B;Histone H2B type 1-M;Histone H2B type 1-F/J/L;Histone H2B;Histone H2B type 3-A;Histone H2B type 3-B;Histone H2B type 2-E;Histone H2B type 1-A	Hist1h2bp;Hist1h2bk;Hist1h2bc;Hist2h2bb;Hist1h2bh;Hist1h2bb;Hist1h2bm;Hist1h2bf;Gm13646;Hist3h2ba;Hist3h2bb;Hist2h2be;Hist1h2ba	>sp|Q8CGP2|H2B1P_MOUSE Histone H2B type 1-P OS=Mus musculus GN=Hist1h2bp PE=1 SV=3;>sp|Q8CGP1|H2B1K_MOUSE Histone H2B type 1-K OS=Mus musculus GN=Hist1h2bk PE=1 SV=3;>sp|Q6ZWY9|H2B1C_MOUSE Histone H2B type 1-C/E/G OS=Mus musculus GN=Hist1h2bc PE=1 SV=3;>sp	14	4	35.7	2.0256e-09	0.44141	87.199	14	1.28	161.23	14	3.0316	121.94	14	30395000	161
P62806	Histone H4	Hist1h4a	>sp|P62806|H4_MOUSE Histone H4 OS=Mus musculus GN=Hist1h4a PE=1 SV=2	1	5	50.5	1.1476e-47	0.33575	57.132	24	0.28994	169	24	1.039	144.55	24	47370000	212
Q9Z2X1;J3QMT0;J3QM80	Heterogeneous nuclear ribonucleoprotein F;Heterogeneous nuclear ribonucleoprotein F, N-terminally processed	Hnrnpf	>sp|Q9Z2X1|HNRPF_MOUSE Heterogeneous nuclear ribonucleoprotein F OS=Mus musculus GN=Hnrnpf PE=1 SV=3;>tr|J3QMT0|J3QMT0_MOUSE Heterogeneous nuclear ribonucleoprotein F (Fragment) OS=Mus musculus GN=Hnrnpf PE=1 SV=3;>tr|J3QM80|J3QM80_MOUSE Heterogeneous nucl	3	4	14.5	7.8247e-26	3.0818	41.189	12	5.5695	83.255	12	1.8713	48.577	12	10874000	295
H3BJ43;Q8BT23;H3BKI8;H3BK96;H3BKD0;D3Z5X4;B2M1R6;P61979;D3YWG1	Heterogeneous nuclear ribonucleoprotein K	Hnrnpk;Gm7964	>tr|H3BJ43|H3BJ43_MOUSE Heterogeneous nuclear ribonucleoprotein K OS=Mus musculus GN=Hnrnpk PE=4 SV=1;>tr|Q8BT23|Q8BT23_MOUSE Heterogeneous nuclear ribonucleoprotein K OS=Mus musculus GN=Hnrnpk PE=2 SV=1;>tr|H3BKI8|H3BKI8_MOUSE Heterogeneous nuclear ribonu	9	1	18.2	0.00045991	1.8876	NaN	1	5.1328	NaN	1	1.7725	NaN	1	911790	67
B8JK33;B8JK32;Q9D0E1;F6W322	Heterogeneous nuclear ribonucleoprotein M	Hnrnpm	>tr|B8JK33|B8JK33_MOUSE Heterogeneous nuclear ribonucleoprotein M OS=Mus musculus GN=Hnrnpm PE=1 SV=1;>tr|B8JK32|B8JK32_MOUSE Heterogeneous nuclear ribonucleoprotein M OS=Mus musculus GN=Hnrnpm PE=1 SV=1;>sp|Q9D0E1|HNRPM_MOUSE Heterogeneous nuclear ribonuc	4	3	7.7	1.1304e-06	2.9132	29.115	3	8.8584	30.016	4	3.7412	19.888	4	2296500	68
G3XA10;Q8VEK3	Heterogeneous nuclear ribonucleoprotein U	Hnrnpu	>tr|G3XA10|G3XA10_MOUSE Heterogeneous nuclear ribonucleoprotein U, isoform CRA_b OS=Mus musculus GN=Hnrpu PE=1 SV=1;>sp|Q8VEK3|HNRPU_MOUSE Heterogeneous nuclear ribonucleoprotein U OS=Mus musculus GN=Hnrnpu PE=1 SV=1	2	2	3.4	1.0722e-06	2.5573	55.888	2	5.1992	88.222	2	2.0028	33.799	2	747180	129
Q8VDM6	Heterogeneous nuclear ribonucleoprotein U-like protein 1	Hnrnpul1	>sp|Q8VDM6|HNRL1_MOUSE Heterogeneous nuclear ribonucleoprotein U-like protein 1 OS=Mus musculus GN=Hnrnpul1 PE=1 SV=1	1	1	1.7	2.4582e-06	2.0331	NaN	1	5.2346	NaN	1	2.6512	NaN	1	290710	267
P11499;E9Q3D6;P07901;E9Q0C3;B7ZC50	Heat shock protein HSP 90-beta;Heat shock protein HSP 90-alpha	Hsp90ab1;Hsp90aa1	>sp|P11499|HS90B_MOUSE Heat shock protein HSP 90-beta OS=Mus musculus GN=Hsp90ab1 PE=1 SV=3;>tr|E9Q3D6|E9Q3D6_MOUSE Heat shock protein HSP 90-beta (Fragment) OS=Mus musculus GN=Hsp90ab1 PE=1 SV=1;>sp|P07901|HS90A_MOUSE Heat shock protein HSP 90-alpha OS=Mu	5	4	7.2	1.077e-10	1.0453	24.573	9	1.0753	68.88	9	0.98436	39.056	9	1901200	163
Q61696;P17879	Heat shock 70 kDa protein 1A;Heat shock 70 kDa protein 1B	Hspa1a;Hspa1b	>sp|Q61696|HS71A_MOUSE Heat shock 70 kDa protein 1A OS=Mus musculus GN=Hspa1a PE=1 SV=2;>sp|P17879|HS71B_MOUSE Heat shock 70 kDa protein 1B OS=Mus musculus GN=Hspa1b PE=1 SV=3	2	6	13.3	1.3448e-93	1.0169	13.401	11	1.1494	17.784	11	1.0794	14.655	11	5481900	172
P20029	78 kDa glucose-regulated protein	Hspa5	>sp|P20029|GRP78_MOUSE 78 kDa glucose-regulated protein OS=Mus musculus GN=Hspa5 PE=1 SV=3	1	23	37.4	2.1067e-182	0.87855	30.505	84	0.85646	62.563	84	0.94713	40.359	84	87081000	177
P63017;Q504P4;P17156;D3Z5E2;D3YW43	Heat shock cognate 71 kDa protein	Hspa8	>sp|P63017|HSP7C_MOUSE Heat shock cognate 71 kDa protein OS=Mus musculus GN=Hspa8 PE=1 SV=1;>tr|Q504P4|Q504P4_MOUSE Heat shock cognate 71 kDa protein OS=Mus musculus GN=Hspa8 PE=1 SV=1	5	21	34.7	2.9006e-227	1.1475	20.64	93	1.1111	29.384	93	0.98248	19.343	93	117260000	222
P38647	Stress-70 protein, mitochondrial	Hspa9	>sp|P38647|GRP75_MOUSE Stress-70 protein, mitochondrial OS=Mus musculus GN=Hspa9 PE=1 SV=3	1	39	48	0	0.83793	45.006	317	0.71012	69.353	317	0.86592	53.405	317	1388400000	186
D3YZ06;P14602	Heat shock protein beta-1	Hspb1	>tr|D3YZ06|D3YZ06_MOUSE Heat shock protein beta-1 OS=Mus musculus GN=Hspb1 PE=1 SV=1;>sp|P14602|HSPB1_MOUSE Heat shock protein beta-1 OS=Mus musculus GN=Hspb1 PE=1 SV=3	2	2	17.7	0.0010795	0.68553	9.9428	2	0.88599	31.005	2	1.3092	29.837	2	365600	102
P01867	Ig gamma-2B chain C region	Igh-3	>sp|P01867|IGG2B_MOUSE Ig gamma-2B chain C region OS=Mus musculus GN=Igh-3 PE=1 SV=3	1	18	50.2	0	0.027387	190.51	123	0.0075075	224.96	105	0.52162	212.38	105	6823100000	155
P01863;P01865;P84751	Ig gamma-2A chain C region, A allele;Ig gamma-2A chain C region, membrane-bound form	Ighg;Igh-1a	>sp|P01863|GCAA_MOUSE Ig gamma-2A chain C region, A allele OS=Mus musculus GN=Ighg PE=1 SV=1;>sp|P01865|GCAM_MOUSE Ig gamma-2A chain C region, membrane-bound form OS=Mus musculus GN=Igh-1a PE=1 SV=3	3	9	41.8	6.4921e-279	0.041637	99.348	67	0.020707	177.86	59	0.58568	146.81	59	619250000	154
P01868;P01869	Ig gamma-1 chain C region secreted form;Ig gamma-1 chain C region, membrane-bound form	Ighg1	>sp|P01868|IGHG1_MOUSE Ig gamma-1 chain C region secreted form OS=Mus musculus GN=Ighg1 PE=1 SV=1;>sp|P01869|IGH1M_MOUSE Ig gamma-1 chain C region, membrane-bound form OS=Mus musculus GN=Ighg1 PE=1 SV=2	2	7	31.8	2.861e-126	0.14705	10.597	3	0.065141	73.552	3	0.46502	37.885	3	2132700	156
F6TQW2;P01864	Ig gamma-2A chain C region secreted form	Ighg2c	>tr|F6TQW2|F6TQW2_MOUSE Protein Ighg2c OS=Mus musculus GN=Ighg2c PE=4 SV=1;>sp|P01864|GCAB_MOUSE Ig gamma-2A chain C region secreted form OS=Mus musculus PE=1 SV=1	2	5	19.4	0	0.0457	89.105	42	0.013144	143.88	39	0.32998	117.08	39	329500000	122
P01754;P01753;A0A075B5X9;P01751;A0A075B5Y1;A0A075B5X7;A0A075B5X0;A0A075B5W2;P06328;P01750;P01748;A0A075B5X3;A0A075B5W3;A0A075B5T7;P01755	Ig heavy chain V region 1-62-3;Ig heavy chain V region 186-1;Ig heavy chain V region B1-8/186-2;Ig heavy chain V region VH558 B4;Ig heavy chain V region 102;Ig heavy chain V region 23;Ig heavy chain V region S43	Ighv1-62-3;Gm16709	>sp|P01754|HVM10_MOUSE Ig heavy chain V region 1-62-3 OS=Mus musculus GN=Ighv1-62-3 PE=4 SV=2;>sp|P01753|HVM09_MOUSE Ig heavy chain V region 186-1 OS=Mus musculus PE=4 SV=2;>tr|A0A075B5X9|A0A075B5X9_MOUSE Ig heavy chain V region B1-8/186-2 OS=Mus musculus	15	2	18.8	9.8954e-05	0.060802	NaN	1	NaN	NaN	0	NaN	NaN	0	930300	35
P18531;A0A075B5S8;A0A075B5S6	Ig heavy chain V region 3-6	Ighv3-6	>sp|P18531|HVM60_MOUSE Ig heavy chain V region 3-6 OS=Mus musculus GN=Ighv3-6 PE=1 SV=1;>tr|A0A075B5S8|A0A075B5S8_MOUSE Ig heavy chain V region 3-6 OS=Mus musculus GN=Ighv3-6 PE=4 SV=1;>tr|A0A075B5S6|A0A075B5S6_MOUSE Protein Ighv3-1 OS=Mus musculus GN=Ighv	3	2	22.4	2.214e-25	0.11541	34.676	2	0.064149	111.63	2	0.55583	73.868	2	1752800	175
A0A087WNK0;P01633	Ig kappa chain V19-17	Igk-V19-17	>tr|A0A087WNK0|A0A087WNK0_MOUSE Protein Igkv6-17 OS=Mus musculus GN=Igkv6-17 PE=4 SV=1;>sp|P01633|KV5A1_MOUSE Ig kappa chain V19-17 OS=Mus musculus GN=Igk-V19-17 PE=1 SV=1	2	3	33.6	7.5232e-10	0.023338	123.49	4	0.032654	156	3	2.9918	40.664	3	9720700	51
Q9DCE9		Igtp	>tr|Q9DCE9|Q9DCE9_MOUSE Protein Igtp OS=Mus musculus GN=Igtp PE=1 SV=1	1	1	2.6	0.0036812	0.0027318	NaN	1	0.010958	NaN	1	4.0112	NaN	1	8004900	284
E9PWU7;O35231;A2AM72;Q61771;O35066;Q99PW8	Kinesin-like protein KIFC3	Kifc3	>tr|E9PWU7|E9PWU7_MOUSE Kinesin-like protein OS=Mus musculus GN=Kifc3 PE=3 SV=1;>sp|O35231|KIFC3_MOUSE Kinesin-like protein KIFC3 OS=Mus musculus GN=Kifc3 PE=1 SV=4	6	7	10.9	4.5871e-16	9.0332	79.279	6	11.201	80.078	6	1.1532	9.7683	6	2502400	108
Q99JN2;H9KV05	Kelch-like protein 22	Klhl22	>sp|Q99JN2|KLH22_MOUSE Kelch-like protein 22 OS=Mus musculus GN=Klhl22 PE=1 SV=1;>tr|H9KV05|H9KV05_MOUSE Kelch-like protein 22 OS=Mus musculus GN=Klhl22 PE=4 SV=1	2	3	6.3	4.9476e-10	0.76763	13.932	4	0.9899	46.872	4	1.2401	49.959	4	993990	132
Q3UV17	Keratin, type II cytoskeletal 2 oral	Krt76	>sp|Q3UV17|K22O_MOUSE Keratin, type II cytoskeletal 2 oral OS=Mus musculus GN=Krt76 PE=2 SV=1	1	3	3	2.8744e-36	0.010044	97.06	4	0.04261	260.14	3	2.8331	158.22	3	10855000	238
Q07797;E9Q5X5;F6VRP8	Galectin-3-binding protein	Lgals3bp	>sp|Q07797|LG3BP_MOUSE Galectin-3-binding protein OS=Mus musculus GN=Lgals3bp PE=1 SV=1	3	11	27.7	1.1767e-98	21.502	73.093	20	10.178	80.354	20	0.49932	38.321	20	42661000	235
P48678;D3YUF7	Prelamin-A/C;Lamin-A/C	Lmna	>sp|P48678|LMNA_MOUSE Prelamin-A/C OS=Mus musculus GN=Lmna PE=1 SV=2	2	26	39.5	6.6522e-85	0.24953	41.278	72	0.47089	73.263	72	1.9686	51.587	72	33469000	194
P14733;P21619	Lamin-B1	Lmnb1	>sp|P14733|LMNB1_MOUSE Lamin-B1 OS=Mus musculus GN=Lmnb1 PE=1 SV=3	2	6	11.9	2.6406e-13	0.28891	43.76	9	0.27434	152.67	9	0.97401	122.18	9	2080900	169
P49718;Q52KC3	DNA replication licensing factor MCM5	Mcm5	>sp|P49718|MCM5_MOUSE DNA replication licensing factor MCM5 OS=Mus musculus GN=Mcm5 PE=2 SV=1;>tr|Q52KC3|Q52KC3_MOUSE DNA replication licensing factor MCM5 OS=Mus musculus GN=Mcm5 PE=2 SV=1	2	1	2	0.00093739	1.653	NaN	1	1.4907	NaN	1	0.86517	NaN	1	247320	196
F6S5I0;F6RND9;P97434;Q5SWZ5;F6XZM9	Myosin phosphatase Rho-interacting protein	Mprip	>tr|F6S5I0|F6S5I0_MOUSE Myosin phosphatase Rho-interacting protein (Fragment) OS=Mus musculus GN=Mprip PE=1 SV=1;>tr|F6RND9|F6RND9_MOUSE Myosin phosphatase Rho-interacting protein (Fragment) OS=Mus musculus GN=Mprip PE=1 SV=1;>sp|P97434|MPRIP_MOUSE Myosin	5	2	2.9	0.001028	1.0955	9.5013	2	0.20226	12.083	2	0.19088	122.11	2	257740	121
Q9D1I6	39S ribosomal protein L14, mitochondrial	Mrpl14	>sp|Q9D1I6|RM14_MOUSE 39S ribosomal protein L14, mitochondrial OS=Mus musculus GN=Mrpl14 PE=2 SV=1	1	2	18.6	0.00064414	7.8988	77.099	3	13.103	130.74	3	1.3331	18.078	3	827060	277
P43247	DNA mismatch repair protein Msh2	Msh2	>sp|P43247|MSH2_MOUSE DNA mismatch repair protein Msh2 OS=Mus musculus GN=Msh2 PE=1 SV=1	1	1	1.6	0.0014198	0.90074	NaN	1	0.9667	NaN	1	1.0576	NaN	1	163280	189
Q9EQK5;E9Q3X0;D3Z2N7	Major vault protein	Mvp	>sp|Q9EQK5|MVP_MOUSE Major vault protein OS=Mus musculus GN=Mvp PE=1 SV=4;>tr|E9Q3X0|E9Q3X0_MOUSE Major vault protein OS=Mus musculus GN=Mvp PE=4 SV=1	3	4	7	3.8795e-10	0.087406	49.836	4	0.1073	60.429	4	1.4705	31.621	4	1022900	114
Q61879;Q3UH59;Q5SV64;Q8BXF2	Myosin-10	Myh10	>sp|Q61879|MYH10_MOUSE Myosin-10 OS=Mus musculus GN=Myh10 PE=1 SV=2;>tr|Q3UH59|Q3UH59_MOUSE Myosin-10 OS=Mus musculus GN=Myh10 PE=1 SV=1;>tr|Q5SV64|Q5SV64_MOUSE Myosin-10 OS=Mus musculus GN=Myh10 PE=1 SV=1	4	53	26.8	0	0.90272	8.6204	76	0.094818	46.598	76	0.10685	39.141	76	57247000	237
Q6URW6;K3W4R2	Myosin-14	Myh14	>sp|Q6URW6|MYH14_MOUSE Myosin-14 OS=Mus musculus GN=Myh14 PE=1 SV=1;>tr|K3W4R2|K3W4R2_MOUSE Myosin-14 OS=Mus musculus GN=Myh14 PE=4 SV=1	2	9	4.1	7.7184e-90	0.78948	11.228	5	0.1473	115.4	5	0.17728	124.51	5	3739700	136
Q8VDD5;F2Z494	Myosin-9	Myh9	>sp|Q8VDD5|MYH9_MOUSE Myosin-9 OS=Mus musculus GN=Myh9 PE=1 SV=4	2	86	36	0	0.86029	72.064	261	0.12533	79.989	261	0.14645	78.955	261	393950000	266
Q60605;Q8CI43	Myosin light polypeptide 6	Myl6	>sp|Q60605|MYL6_MOUSE Myosin light polypeptide 6 OS=Mus musculus GN=Myl6 PE=1 SV=3	2	4	29.8	6.6977e-21	0.90961	69.374	7	0.13023	87.507	7	0.14282	66.174	7	22168000	241
E9QNH6;E9Q580;P46735;Q7TQD7;D3YV80	Unconventional myosin-Ib	Myo1b	>tr|E9QNH6|E9QNH6_MOUSE Unconventional myosin-Ib OS=Mus musculus GN=Myo1b PE=4 SV=1;>tr|E9Q580|E9Q580_MOUSE Unconventional myosin-Ib OS=Mus musculus GN=Myo1b PE=4 SV=1;>sp|P46735|MYO1B_MOUSE Unconventional myosin-Ib OS=Mus musculus GN=Myo1b PE=2 SV=3;>tr|Q	5	13	12	5.5155e-26	0.93598	19.191	17	0.17071	94.603	17	0.18789	91.688	17	8463200	116
Q9WTI7;Q5ND45;O88329	Unconventional myosin-Ic	Myo1c	>sp|Q9WTI7|MYO1C_MOUSE Unconventional myosin-Ic OS=Mus musculus GN=Myo1c PE=1 SV=2	3	18	18.7	4.9886e-53	0.93398	12.468	22	0.10119	93.242	22	0.10988	77.427	22	15249000	294
P21271;G5E8G6;G3X9Y9;E9Q1F5;D3YZ62;Q99104;D3Z4J3	Unconventional myosin-Vb;Unconventional myosin-Va	Myo5b;Myo5c;Myo5a	>sp|P21271|MYO5B_MOUSE Unconventional myosin-Vb OS=Mus musculus GN=Myo5b PE=2 SV=2;>tr|G5E8G6|G5E8G6_MOUSE Myosin Vb, isoform CRA_c OS=Mus musculus GN=Myo5b PE=4 SV=1;>tr|G3X9Y9|G3X9Y9_MOUSE Myosin Vb, isoform CRA_a OS=Mus musculus GN=Myo5b PE=4 SV=1;>tr|E	7	2	1	0.0010262	0.91648	NaN	1	0.39177	NaN	1	0.43938	NaN	1	102600	128
E9Q175;E9PVU0;E9Q3L1;E9Q174;V9GXM4;V9GX76;Q64331	Unconventional myosin-VI	Myo6	>tr|E9Q175|E9Q175_MOUSE Unconventional myosin-VI OS=Mus musculus GN=Myo6 PE=4 SV=1;>tr|E9PVU0|E9PVU0_MOUSE Unconventional myosin-VI OS=Mus musculus GN=Myo6 PE=4 SV=1;>tr|E9Q3L1|E9Q3L1_MOUSE Unconventional myosin-VI OS=Mus musculus GN=Myo6 PE=4 SV=1;>tr|E9Q	7	15	13.6	1.9714e-38	0.88719	5.9171	19	0.11919	56.811	19	0.13224	57.71	19	8127200	106
P09405	Nucleolin	Ncl	>sp|P09405|NUCL_MOUSE Nucleolin OS=Mus musculus GN=Ncl PE=1 SV=2	1	14	21.5	3.2487e-38	4.2136	85.255	17	13.193	74.982	17	2.8487	31.779	17	27967000	158
E9Q8Q4;E9PWU9;E9PVM8;E9Q2H3;Q5U4H9;J3QND8		Ncoa4;Gm6768	>tr|E9Q8Q4|E9Q8Q4_MOUSE Protein Ncoa4 OS=Mus musculus GN=Ncoa4 PE=4 SV=1;>tr|E9PWU9|E9PWU9_MOUSE Protein Ncoa4 (Fragment) OS=Mus musculus GN=Ncoa4 PE=4 SV=1;>tr|E9PVM8|E9PVM8_MOUSE Protein Ncoa4 (Fragment) OS=Mus musculus GN=Ncoa4 PE=4 SV=1;>tr|E9Q2H3|E9Q2	6	1	15.6	0.0025792	0.057631	NaN	1	NaN	NaN	0	NaN	NaN	0	31142000	105
Q62425	NADH dehydrogenase [ubiquinone] 1 alpha subcomplex subunit 4	Ndufa4	>sp|Q62425|NDUA4_MOUSE Cytochrome c oxidase subunit NDUFA4 OS=Mus musculus GN=Ndufa4 PE=1 SV=2	1	1	12.2	0.0024161	1.8475	19.804	2	1.4627	209.65	2	0.83795	0.069386	2	1027700	247
Q99K48;B1AXT0	Non-POU domain-containing octamer-binding protein	Nono	>sp|Q99K48|NONO_MOUSE Non-POU domain-containing octamer-binding protein OS=Mus musculus GN=Nono PE=1 SV=3	2	22	52	0	25.88	126.82	115	47.167	127.66	115	1.9168	27.954	115	1138300000	272
E9Q039;Q11011;E9Q6F4;F6QYF8	Puromycin-sensitive aminopeptidase	Npepps	>tr|E9Q039|E9Q039_MOUSE Puromycin-sensitive aminopeptidase OS=Mus musculus GN=Npepps PE=1 SV=1;>sp|Q11011|PSA_MOUSE Puromycin-sensitive aminopeptidase OS=Mus musculus GN=Npepps PE=1 SV=2;>tr|E9Q6F4|E9Q6F4_MOUSE Puromycin-sensitive aminopeptidase OS=Mus mus	4	2	2.8	1.9237e-05	1.0302	4.3946	2	0.84599	1.571	2	0.86379	5.8829	2	397530	111
P29341;Q62029;Q9D4E6;F6ZAX1;V9GXG3;Q91YZ8;D3Z5M2;A3KFU5;A3KFU8;Q6PHQ9	Polyadenylate-binding protein 1	Pabpc1;Pabpc2;Pabpc6	>sp|P29341|PABP1_MOUSE Polyadenylate-binding protein 1 OS=Mus musculus GN=Pabpc1 PE=1 SV=2;>tr|Q62029|Q62029_MOUSE Poly A binding protein, cytoplasmic 2 OS=Mus musculus GN=Pabpc2 PE=2 SV=1;>tr|Q9D4E6|Q9D4E6_MOUSE Protein Pabpc6 OS=Mus musculus GN=Pabpc6 PE	10	4	9	1.5941e-18	2.5831	36.598	7	6.4722	68.724	7	2.084	42.76	7	2952300	181
Q91ZA3	Propionyl-CoA carboxylase alpha chain, mitochondrial	Pcca	>sp|Q91ZA3|PCCA_MOUSE Propionyl-CoA carboxylase alpha chain, mitochondrial OS=Mus musculus GN=Pcca PE=1 SV=2	1	1	1.5	0.00074059	0.30769	NaN	1	0.039434	NaN	1	0.12816	NaN	1	636000	271
E9Q1J7;Q99MN9;D3YZC1	Propionyl-CoA carboxylase beta chain, mitochondrial	Pccb	>tr|E9Q1J7|E9Q1J7_MOUSE Propionyl-CoA carboxylase beta chain, mitochondrial OS=Mus musculus GN=Pccb PE=1 SV=1;>sp|Q99MN9|PCCB_MOUSE Propionyl-CoA carboxylase beta chain, mitochondrial OS=Mus musculus GN=Pccb PE=1 SV=2;>tr|D3YZC1|D3YZC1_MOUSE Propionyl-CoA	3	2	6.2	1.4015e-34	0.032178	24.548	4	0.68898	202.84	3	19.84	211.4	3	3524500	112
P35486	Pyruvate dehydrogenase E1 component subunit alpha, somatic form, mitochondrial	Pdha1	>sp|P35486|ODPA_MOUSE Pyruvate dehydrogenase E1 component subunit alpha, somatic form, mitochondrial OS=Mus musculus GN=Pdha1 PE=1 SV=1	1	13	30.8	5.5443e-120	36.01	109.14	36	16.131	168.39	36	0.62357	135.52	36	148900000	183
Q9D051	Pyruvate dehydrogenase E1 component subunit beta, mitochondrial	Pdhb	>sp|Q9D051|ODPB_MOUSE Pyruvate dehydrogenase E1 component subunit beta, mitochondrial OS=Mus musculus GN=Pdhb PE=1 SV=1	1	10	34.8	0	29.277	104.34	59	22.048	108.91	59	0.59213	56.504	59	288220000	276
Q8BKZ9;A2AWH8;A2AWH7	Pyruvate dehydrogenase protein X component, mitochondrial	Pdhx	>sp|Q8BKZ9|ODPX_MOUSE Pyruvate dehydrogenase protein X component, mitochondrial OS=Mus musculus GN=Pdhx PE=1 SV=1	3	11	32.5	6.4785e-168	34.185	103.5	33	17.856	106.1	33	0.46011	23.252	33	125000000	258
Q61753;F6ZSB7	D-3-phosphoglycerate dehydrogenase	Phgdh	>sp|Q61753|SERA_MOUSE D-3-phosphoglycerate dehydrogenase OS=Mus musculus GN=Phgdh PE=1 SV=3	2	3	5.6	1.2829e-07	1.141	10.978	8	0.74303	24.499	8	0.68694	18.325	8	2934600	246
Q9R0E1;F6W3Q8	Procollagen-lysine,2-oxoglutarate 5-dioxygenase 3	Plod3	>sp|Q9R0E1|PLOD3_MOUSE Procollagen-lysine,2-oxoglutarate 5-dioxygenase 3 OS=Mus musculus GN=Plod3 PE=1 SV=1	2	9	15.5	2.0049e-33	18.308	78.13	18	1.2589	62.696	18	0.075289	51.713	18	7019900	293
B1AXW5;B1AXW6;P35700;B1AXW4	Peroxiredoxin-1	Prdx1	>tr|B1AXW5|B1AXW5_MOUSE Peroxiredoxin-1 (Fragment) OS=Mus musculus GN=Prdx1 PE=1 SV=3;>tr|B1AXW6|B1AXW6_MOUSE Peroxiredoxin-1 (Fragment) OS=Mus musculus GN=Prdx1 PE=1 SV=1;>sp|P35700|PRDX1_MOUSE Peroxiredoxin-1 OS=Mus musculus GN=Prdx1 PE=1 SV=1;>tr|B1AXW4	4	2	11.8	0.00028554	1.017	25.062	5	1.0635	90.94	5	1.2416	26.724	5	2153000	66
Q61171;D3Z4A4	Peroxiredoxin-2	Prdx2	>sp|Q61171|PRDX2_MOUSE Peroxiredoxin-2 OS=Mus musculus GN=Prdx2 PE=1 SV=3;>tr|D3Z4A4|D3Z4A4_MOUSE Peroxiredoxin-2 (Fragment) OS=Mus musculus GN=Prdx2 PE=4 SV=3	2	2	10.6	0.00079865	1.0462	84.978	3	1.5394	94.583	3	1.4615	68.923	3	1721700	245
Q8R326;F7D909	Paraspeckle component 1	Pspc1	>sp|Q8R326|PSPC1_MOUSE Paraspeckle component 1 OS=Mus musculus GN=Pspc1 PE=1 SV=1	2	13	32.7	6.9901e-107	10.945	134.37	24	22.052	133.11	24	2.0227	13.508	24	118480000	264
Q9EP71	Ankycorbin	Rai14	>sp|Q9EP71|RAI14_MOUSE Ankycorbin OS=Mus musculus GN=Rai14 PE=1 SV=1	1	2	2.6	0.0001711	1.0267	8.1612	2	0.1894	127.33	2	0.20006	7.2321	2	414260	285
P97762	Retinitis pigmentosa 9 protein homolog	rp9	>sp|P97762|RP9_MOUSE Retinitis pigmentosa 9 protein homolog OS=Mus musculus GN=rp9 PE=1 SV=1	1	2	8.9	0.00021471	0.54628	30.247	5	1.3179	176.79	5	2.4054	111.26	5	1787900	230
I7HLV2;Q6ZWV3;P86048	60S ribosomal protein L10	Rpl10	>tr|I7HLV2|I7HLV2_MOUSE 60S ribosomal protein L10 (Fragment) OS=Mus musculus GN=Rpl10 PE=4 SV=1;>sp|Q6ZWV3|RL10_MOUSE 60S ribosomal protein L10 OS=Mus musculus GN=Rpl10 PE=1 SV=3	3	3	12.9	2.4674e-08	4.15	69.626	6	12.465	101.08	6	2.8844	58.289	6	4898500	133
Q5XJF6;P53026;D6RE43	Ribosomal protein;60S ribosomal protein L10a	Rpl10a	>tr|Q5XJF6|Q5XJF6_MOUSE Ribosomal protein OS=Mus musculus GN=Rpl10a PE=1 SV=1;>sp|P53026|RL10A_MOUSE 60S ribosomal protein L10a OS=Mus musculus GN=Rpl10a PE=1 SV=3	3	7	35	1.691e-41	4.3558	61.381	13	17.204	134.23	13	3.5753	51.371	13	9890900	240
Q9CXW4;E9PYL9;E9PZB3;A2BH06	60S ribosomal protein L11	Rpl11;Gm10036;Gm5093	>sp|Q9CXW4|RL11_MOUSE 60S ribosomal protein L11 OS=Mus musculus GN=Rpl11 PE=1 SV=4;>tr|E9PYL9|E9PYL9_MOUSE Uncharacterized protein OS=Mus musculus GN=Gm10036 PE=3 SV=1;>tr|E9PZB3|E9PZB3_MOUSE Protein Gm5093 OS=Mus musculus GN=Gm5093 PE=3 SV=1	4	3	19.7	1.6111e-23	2.4747	56.951	8	5.8108	94.745	8	2.365	58.626	8	11088000	109
P35979;F8VQK7	60S ribosomal protein L12	Rpl12	>sp|P35979|RL12_MOUSE 60S ribosomal protein L12 OS=Mus musculus GN=Rpl12 PE=1 SV=2	2	6	54.5	2.1407e-45	3.5551	76.208	5	13.045	141.51	5	3.5102	68.647	5	6362700	184
P47963	60S ribosomal protein L13	Rpl13	>sp|P47963|RL13_MOUSE 60S ribosomal protein L13 OS=Mus musculus GN=Rpl13 PE=2 SV=3	1	7	34.1	1.2268e-113	5.1272	84.513	20	18.443	130.12	20	3.14	44.264	20	28383000	193
P19253;E9Q5A0;S4R281	60S ribosomal protein L13a	Rpl13a	>sp|P19253|RL13A_MOUSE 60S ribosomal protein L13a OS=Mus musculus GN=Rpl13a PE=1 SV=4;>tr|E9Q5A0|E9Q5A0_MOUSE 60S ribosomal protein L13a OS=Mus musculus GN=Rpl13a PE=3 SV=1;>tr|S4R281|S4R281_MOUSE 60S ribosomal protein L13a OS=Mus musculus GN=Rpl13a PE=3 S	3	5	24.1	1.2975e-14	4.9904	62.486	11	20.762	125.32	11	4.1349	67.655	11	13117000	176
Q9CR57	60S ribosomal protein L14	Rpl14	>sp|Q9CR57|RL14_MOUSE 60S ribosomal protein L14 OS=Mus musculus GN=Rpl14 PE=1 SV=3	1	3	17.1	3.3296e-20	5.5293	66.856	13	20.111	114.43	13	3.545	55.083	13	17158000	273
Q9CZM2;E9QAZ2;B8JKK2	60S ribosomal protein L15;Ribosomal protein L15	Rpl15;Gm10020	>sp|Q9CZM2|RL15_MOUSE 60S ribosomal protein L15 OS=Mus musculus GN=Rpl15 PE=2 SV=4;>tr|E9QAZ2|E9QAZ2_MOUSE Ribosomal protein L15 OS=Mus musculus GN=Gm10020 PE=3 SV=1	3	5	31.4	1.9515e-18	4.341	60.076	11	19.184	136.92	12	3.5703	54.169	12	16997000	119
Q9CPR4;Q6ZWZ7;B2RY53	60S ribosomal protein L17	Rpl17	>sp|Q9CPR4|RL17_MOUSE 60S ribosomal protein L17 OS=Mus musculus GN=Rpl17 PE=2 SV=3;>tr|Q6ZWZ7|Q6ZWZ7_MOUSE 60S ribosomal protein L17 OS=Mus musculus GN=Rpl17 PE=2 SV=1	3	4	27.7	5.6614e-12	4.6194	73.652	7	15.772	42.895	7	4.0814	80.954	7	5517000	254
P35980;G3UZJ6;G3UZK4;G3UYV6;G3UX28	60S ribosomal protein L18	Rpl18	>sp|P35980|RL18_MOUSE 60S ribosomal protein L18 OS=Mus musculus GN=Rpl18 PE=2 SV=3;>tr|G3UZJ6|G3UZJ6_MOUSE 60S ribosomal protein L18 (Fragment) OS=Mus musculus GN=Rpl18 PE=3 SV=1;>tr|G3UZK4|G3UZK4_MOUSE 60S ribosomal protein L18 OS=Mus musculus GN=Rpl18 PE	5	6	30.3	3.1426e-45	6.6198	58.458	11	24.103	123.95	11	3.5417	45.032	11	20935000	185
P62717;F6YJW4	60S ribosomal protein L18a	Rpl18a;Gm17541	>sp|P62717|RL18A_MOUSE 60S ribosomal protein L18a OS=Mus musculus GN=Rpl18a PE=1 SV=1;>tr|F6YJW4|F6YJW4_MOUSE 60S ribosomal protein L18a OS=Mus musculus GN=Gm17541 PE=3 SV=1	2	2	12.5	7.5524e-05	3.5321	68.071	3	13.646	66.696	3	3.2083	74.642	3	4716900	209
A2A547;P84099	60S ribosomal protein L19	Rpl19	>tr|A2A547|A2A547_MOUSE Ribosomal protein L19 OS=Mus musculus GN=Rpl19 PE=3 SV=1;>sp|P84099|RL19_MOUSE 60S ribosomal protein L19 OS=Mus musculus GN=Rpl19 PE=1 SV=1	2	3	17.5	6.806e-53	4.5815	83.336	7	12.147	114.35	7	2.4831	53.753	7	7887400	61
Q9CQM8;O09167	60S ribosomal protein L21	Rpl21	>tr|Q9CQM8|Q9CQM8_MOUSE 60S ribosomal protein L21 OS=Mus musculus GN=Rpl21 PE=2 SV=1;>sp|O09167|RL21_MOUSE 60S ribosomal protein L21 OS=Mus musculus GN=Rpl21 PE=2 SV=3	2	4	33.1	2.5133e-20	4.6251	76.269	6	21.555	155.51	6	3.6421	66.338	6	8096100	138
Q9D7S7	60S ribosomal protein L22-like 1	Rpl22l1	>sp|Q9D7S7|RL22L_MOUSE 60S ribosomal protein L22-like 1 OS=Mus musculus GN=Rpl22l1 PE=1 SV=1	1	1	9.8	0.0014564	1.1476	NaN	1	2.3044	NaN	1	2.1475	NaN	1	85192	280
P62830;A2A6F8	60S ribosomal protein L23	Rpl23	>sp|P62830|RL23_MOUSE 60S ribosomal protein L23 OS=Mus musculus GN=Rpl23 PE=1 SV=1;>tr|A2A6F8|A2A6F8_MOUSE 60S ribosomal protein L23 (Fragment) OS=Mus musculus GN=Rpl23 PE=3 SV=1	2	4	37.9	2.8602e-10	3.7647	49.912	10	7.0466	152.55	10	1.8794	35.724	10	9131800	213
P62751;D3YTY6	60S ribosomal protein L23a	Rpl23a	>sp|P62751|RL23A_MOUSE 60S ribosomal protein L23a OS=Mus musculus GN=Rpl23a PE=1 SV=1	2	4	26.9	2.9312e-16	5.6028	70.468	6	18.563	153.79	6	4.0557	44.765	6	17433000	210
Q8BP67;F6RSK3	60S ribosomal protein L24	Rpl24	>sp|Q8BP67|RL24_MOUSE 60S ribosomal protein L24 OS=Mus musculus GN=Rpl24 PE=1 SV=2	2	3	19.1	3.7431e-16	4.9571	72.144	4	17.626	7.3372	4	3.6803	62.862	4	5618800	260
B1ARA3;P61255;B1ARA5	60S ribosomal protein L26	Rpl26	>tr|B1ARA3|B1ARA3_MOUSE 60S ribosomal protein L26 (Fragment) OS=Mus musculus GN=Rpl26 PE=4 SV=1;>sp|P61255|RL26_MOUSE 60S ribosomal protein L26 OS=Mus musculus GN=Rpl26 PE=1 SV=1;>tr|B1ARA5|B1ARA5_MOUSE 60S ribosomal protein L26 OS=Mus musculus GN=Rpl26 PE	3	5	34	1.2614e-09	5.8817	59.889	7	18.392	90.941	7	3.0242	53.931	7	6153600	65
P61358;A2A4Q0	60S ribosomal protein L27	Rpl27	>sp|P61358|RL27_MOUSE 60S ribosomal protein L27 OS=Mus musculus GN=Rpl27 PE=1 SV=2	2	5	42.6	9.5715e-15	4.8137	74.54	8	15.433	132.71	8	3.2174	49.592	8	8665500	201
P14115	60S ribosomal protein L27a	Rpl27a	>sp|P14115|RL27A_MOUSE 60S ribosomal protein L27a OS=Mus musculus GN=Rpl27a PE=2 SV=5	1	2	16.2	3.088e-06	1.3164	62.562	6	1.126	113.63	6	1.0412	56.572	6	5048500	166
P41105	60S ribosomal protein L28	Rpl28	>sp|P41105|RL28_MOUSE 60S ribosomal protein L28 OS=Mus musculus GN=Rpl28 PE=1 SV=2	1	4	24.8	5.1044e-10	3.5857	116.82	8	11.539	147.39	8	3.6754	58.389	8	10707000	187
P27659;A0A087WNS0;A0A087WQK0	60S ribosomal protein L3	Rpl3	>sp|P27659|RL3_MOUSE 60S ribosomal protein L3 OS=Mus musculus GN=Rpl3 PE=1 SV=3	3	5	18.9	1.796e-21	4.1359	33.234	7	13.911	30.75	7	3.4739	15.098	7	7667500	180
P62889	60S ribosomal protein L30	Rpl30	>sp|P62889|RL30_MOUSE 60S ribosomal protein L30 OS=Mus musculus GN=Rpl30 PE=2 SV=2	1	4	33.9	1.7173e-07	5.3975	58.583	5	16.866	120.76	5	3.0737	39.588	5	2269000	217
P62900	60S ribosomal protein L31	Rpl31	>sp|P62900|RL31_MOUSE 60S ribosomal protein L31 OS=Mus musculus GN=Rpl31 PE=1 SV=1	1	3	26.4	1.6101e-33	5.298	78.931	4	16.082	155.67	4	2.6142	59.545	4	4333500	218
Q9D1R9;D3YWC0	60S ribosomal protein L34	Rpl34;Gm2178	>sp|Q9D1R9|RL34_MOUSE 60S ribosomal protein L34 OS=Mus musculus GN=Rpl34 PE=1 SV=2;>tr|D3YWC0|D3YWC0_MOUSE Uncharacterized protein OS=Mus musculus GN=Gm2178 PE=4 SV=1	2	2	14.5	8.4682e-05	4.7834	30.529	5	16.421	173.16	5	3.3416	9.7146	5	4486000	278
Q6ZWV7	60S ribosomal protein L35	Rpl35	>sp|Q6ZWV7|RL35_MOUSE 60S ribosomal protein L35 OS=Mus musculus GN=Rpl35 PE=2 SV=1	1	2	11.4	1.1054e-10	2.6418	59.478	5	7.5238	128.97	5	2.9932	67.306	5	4624900	252
O55142	60S ribosomal protein L35a	Rpl35a	>sp|O55142|RL35A_MOUSE 60S ribosomal protein L35a OS=Mus musculus GN=Rpl35a PE=1 SV=2	1	4	16.4	5.4364e-07	5.1701	44.741	5	14.052	120.25	5	3.1939	39.697	5	2945300	140
Q6ZWZ4;D3YX71;P47964	60S ribosomal protein L36	Rpl36;Gm8973	>tr|Q6ZWZ4|Q6ZWZ4_MOUSE 60S ribosomal protein L36 OS=Mus musculus GN=Rpl36 PE=2 SV=1;>tr|D3YX71|D3YX71_MOUSE Uncharacterized protein OS=Mus musculus GN=Gm8973 PE=4 SV=1;>sp|P47964|RL36_MOUSE 60S ribosomal protein L36 OS=Mus musculus GN=Rpl36 PE=2 SV=2	3	2	19	0.0001314	4.2058	120.05	4	13.321	201.15	4	2.56	65.16	4	1190300	253
Q9JJI8	60S ribosomal protein L38	Rpl38	>sp|Q9JJI8|RL38_MOUSE 60S ribosomal protein L38 OS=Mus musculus GN=Rpl38 PE=2 SV=3	1	5	52.9	9.4822e-08	2.6885	44.347	6	3.4869	66.209	6	1.2916	14.658	6	3304800	289
Q9D8E6	60S ribosomal protein L4	Rpl4	>sp|Q9D8E6|RL4_MOUSE 60S ribosomal protein L4 OS=Mus musculus GN=Rpl4 PE=1 SV=3	1	9	23.6	3.5461e-52	4.9747	56.689	12	16.824	65.281	12	3.3804	20.768	12	20055000	282
P47911;E9PUX4	60S ribosomal protein L6	Rpl6;Gm5428	>sp|P47911|RL6_MOUSE 60S ribosomal protein L6 OS=Mus musculus GN=Rpl6 PE=1 SV=3;>tr|E9PUX4|E9PUX4_MOUSE 60S ribosomal protein L6 OS=Mus musculus GN=Gm5428 PE=3 SV=1	2	8	26.4	9.3403e-44	5.3022	43.607	13	19.858	52.904	13	2.9037	46.716	13	18200000	192
P14148	60S ribosomal protein L7	Rpl7	>sp|P14148|RL7_MOUSE 60S ribosomal protein L7 OS=Mus musculus GN=Rpl7 PE=1 SV=2	1	6	27	5.8741e-16	2.8984	48.975	10	8.6658	90.632	10	2.8914	62.2	10	12983000	168
P12970;F6VBB8;F6SSI5;V9GX35	60S ribosomal protein L7a	Rpl7a	>sp|P12970|RL7A_MOUSE 60S ribosomal protein L7a OS=Mus musculus GN=Rpl7a PE=1 SV=2	4	7	23.3	9.7857e-35	4.639	62.172	13	19.061	129.63	13	3.1865	54.841	13	14062000	165
P62918	60S ribosomal protein L8	Rpl8	>sp|P62918|RL8_MOUSE 60S ribosomal protein L8 OS=Mus musculus GN=Rpl8 PE=1 SV=2	1	4	13.6	2.2442e-25	4.2255	67.462	12	19.158	130.84	12	3.3346	70.45	12	12117000	220
P14869;E9Q070;D3YVM5;S4R1N1	60S acidic ribosomal protein P0	Rplp0;Gm8730	>sp|P14869|RLA0_MOUSE 60S acidic ribosomal protein P0 OS=Mus musculus GN=Rplp0 PE=1 SV=3;>tr|E9Q070|E9Q070_MOUSE Uncharacterized protein OS=Mus musculus GN=Gm8730 PE=3 SV=1;>tr|D3YVM5|D3YVM5_MOUSE 60S acidic ribosomal protein P0 (Fragment) OS=Mus musculus	4	7	35.3	1.0426e-63	4.2454	35.163	16	16.99	61.649	16	3.3567	32.761	16	34758000	170
P47955;E9Q3T0	60S acidic ribosomal protein P1	Rplp1;Gm10073	>sp|P47955|RLA1_MOUSE 60S acidic ribosomal protein P1 OS=Mus musculus GN=Rplp1 PE=2 SV=1;>tr|E9Q3T0|E9Q3T0_MOUSE Uncharacterized protein OS=Mus musculus GN=Gm10073 PE=3 SV=1	2	1	14	7.4834e-10	3.5214	26.935	2	14.243	167.73	2	4.1234	1.1789	2	2598500	113
P99027	60S acidic ribosomal protein P2	Rplp2	>sp|P99027|RLA2_MOUSE 60S acidic ribosomal protein P2 OS=Mus musculus GN=Rplp2 PE=1 SV=3	1	1	10.4	4.1067e-05	4.227	23.806	2	19.661	237.09	2	4.5149	19.482	2	1744900	232
P62281	40S ribosomal protein S11	Rps11	>sp|P62281|RS11_MOUSE 40S ribosomal protein S11 OS=Mus musculus GN=Rps11 PE=1 SV=3	1	8	38.6	2.114e-21	3.7273	61.998	17	6.2712	115.91	17	1.6079	50.72	17	17857000	206
P62301	40S ribosomal protein S13	Rps13	>sp|P62301|RS13_MOUSE 40S ribosomal protein S13 OS=Mus musculus GN=Rps13 PE=1 SV=2	1	2	16.6	4.729e-06	0.54657	50.744	5	0.74188	85.717	5	1.5855	55.037	5	1433600	207
P62264;D3YVF4;D3Z7I1	40S ribosomal protein S14	Rps14	>sp|P62264|RS14_MOUSE 40S ribosomal protein S14 OS=Mus musculus GN=Rps14 PE=2 SV=3;>tr|D3YVF4|D3YVF4_MOUSE 40S ribosomal protein S14 (Fragment) OS=Mus musculus GN=Rps14 PE=4 SV=1;>tr|D3Z7I1|D3Z7I1_MOUSE 40S ribosomal protein S14 (Fragment) OS=Mus musculus	3	6	39.1	1.695e-13	3.6976	58.294	11	5.7097	115.54	11	1.546	45.234	11	8495700	204
F8WJ41;P62245;D3Z712;D3YVB4	40S ribosomal protein S15a	Rps15a	>tr|F8WJ41|F8WJ41_MOUSE 40S ribosomal protein S15a (Fragment) OS=Mus musculus GN=Rps15a PE=1 SV=1;>sp|P62245|RS15A_MOUSE 40S ribosomal protein S15a OS=Mus musculus GN=Rps15a PE=1 SV=2;>tr|D3Z712|D3Z712_MOUSE 40S ribosomal protein S15a (Fragment) OS=Mus mus	4	5	46.3	3.9015e-11	2.0887	65.569	13	2.5047	149.85	13	1.1682	53.601	13	6085900	127
P14131	40S ribosomal protein S16	Rps16	>sp|P14131|RS16_MOUSE 40S ribosomal protein S16 OS=Mus musculus GN=Rps16 PE=2 SV=4	1	5	31.5	8.1777e-09	0.9232	78.916	7	2.2074	80.637	7	2.5851	42.331	7	2813100	167
P63276	40S ribosomal protein S17	Rps17	>sp|P63276|RS17_MOUSE 40S ribosomal protein S17 OS=Mus musculus GN=Rps17 PE=1 SV=2	1	2	23.7	0.00011156	0.89785	25.184	3	0.91355	162.95	3	0.98448	31.964	3	1587900	224
P62270;F6YVP7;S4R1N6	40S ribosomal protein S18	Rps18;Gm10260	>sp|P62270|RS18_MOUSE 40S ribosomal protein S18 OS=Mus musculus GN=Rps18 PE=1 SV=3;>tr|F6YVP7|F6YVP7_MOUSE Uncharacterized protein OS=Mus musculus GN=Gm10260 PE=3 SV=2	3	3	19.7	9.4153e-09	0.47516	188.27	5	1.6587	222.51	5	2.2573	66.039	5	2394400	124
D3YUT3;D3YUG3;Q9CZX8;D3Z5R8;D3Z722;S4R223	40S ribosomal protein S19	Rps19	>tr|D3YUT3|D3YUT3_MOUSE 40S ribosomal protein S19 (Fragment) OS=Mus musculus GN=Rps19 PE=1 SV=2;>tr|D3YUG3|D3YUG3_MOUSE 40S ribosomal protein S19 (Fragment) OS=Mus musculus GN=Rps19 PE=1 SV=3;>sp|Q9CZX8|RS19_MOUSE 40S ribosomal protein S19 OS=Mus musculus	6	2	13.5	0.0010653	2.1897	91.505	2	7.0261	271.76	2	3.1509	47.906	2	603640	99
P25444;J3QMG5;D3YVC1;F6YTZ4;D3YWJ3;E9Q1N8;D3Z536	40S ribosomal protein S2	Rps2;Gm5786;Gm6576;Gm18025;Gm8225	>sp|P25444|RS2_MOUSE 40S ribosomal protein S2 OS=Mus musculus GN=Rps2 PE=2 SV=3;>tr|J3QMG5|J3QMG5_MOUSE Uncharacterized protein OS=Mus musculus GN=Gm5786 PE=3 SV=1;>tr|D3YVC1|D3YVC1_MOUSE 40S ribosomal protein S2 (Fragment) OS=Mus musculus GN=Rps2 PE=3 SV=	7	7	26.3	3.545e-22	3.5179	41.201	14	9.9634	89.584	14	2.7167	42.9	14	17129000	134
P60867	40S ribosomal protein S20	Rps20	>sp|P60867|RS20_MOUSE 40S ribosomal protein S20 OS=Mus musculus GN=Rps20 PE=1 SV=1	1	4	23.5	1.7154e-11	3.0941	66.953	10	3.1204	125.06	10	1.1624	64.524	10	4797200	200
P62267	40S ribosomal protein S23	Rps23	>sp|P62267|RS23_MOUSE 40S ribosomal protein S23 OS=Mus musculus GN=Rps23 PE=1 SV=3	1	2	15.4	1.2796e-05	4.6588	88.447	4	13.727	148.66	4	3.0744	59.134	4	2986800	205
P62849	40S ribosomal protein S24	Rps24	>sp|P62849|RS24_MOUSE 40S ribosomal protein S24 OS=Mus musculus GN=Rps24 PE=2 SV=1	1	3	26.3	1.266e-07	3.5905	18.425	3	14.701	179.65	3	3.0574	131.82	3	4157600	214
P62852	40S ribosomal protein S25	Rps25	>sp|P62852|RS25_MOUSE 40S ribosomal protein S25 OS=Mus musculus GN=Rps25 PE=1 SV=1	1	2	16	3.9369e-05	1.0174	67.584	2	2.9813	96.847	2	2.8085	43.752	2	595980	215
P62855	40S ribosomal protein S26	Rps26	>sp|P62855|RS26_MOUSE 40S ribosomal protein S26 OS=Mus musculus GN=Rps26 PE=2 SV=3	1	2	20.9	7.8352e-06	3.8489	75.33	4	10.796	143.67	4	2.7392	53.278	4	5729700	216
Q6ZWU9;Q6ZWY3;D6RH49;D3YYB0	40S ribosomal protein S27;40S ribosomal protein S27-like	Rps27;Rps27l	>sp|Q6ZWU9|RS27_MOUSE 40S ribosomal protein S27 OS=Mus musculus GN=Rps27 PE=1 SV=3;>sp|Q6ZWY3|RS27L_MOUSE 40S ribosomal protein S27-like OS=Mus musculus GN=Rps27l PE=2 SV=3	4	3	38.1	1.4822e-05	1.8532	11.454	3	2.4599	26.252	3	1.0805	24.194	3	860480	251
P62908;D3YV43	40S ribosomal protein S3	Rps3	>sp|P62908|RS3_MOUSE 40S ribosomal protein S3 OS=Mus musculus GN=Rps3 PE=1 SV=1;>tr|D3YV43|D3YV43_MOUSE 40S ribosomal protein S3 OS=Mus musculus GN=Rps3 PE=1 SV=1	2	7	38.3	7.3382e-40	1.3494	28.887	16	1.8106	17.069	16	1.2659	66.073	16	11908000	219
P97351	40S ribosomal protein S3a	Rps3a	>sp|P97351|RS3A_MOUSE 40S ribosomal protein S3a OS=Mus musculus GN=Rps3a PE=1 SV=3	1	5	18.2	1.7656e-13	4.8582	56.167	7	15.782	84.031	7	4.3384	55.192	7	7111300	229
P62702;Q3V1Z5;V9GWY0	40S ribosomal protein S4, X isoform	Rps4x;Rps4y2	>sp|P62702|RS4X_MOUSE 40S ribosomal protein S4, X isoform OS=Mus musculus GN=Rps4x PE=2 SV=2;>tr|Q3V1Z5|Q3V1Z5_MOUSE 40S ribosomal protein S4 OS=Mus musculus GN=Rps4l PE=2 SV=1	3	9	34.6	3.8398e-27	1.0928	73.175	15	1.0724	115.19	15	1.4437	42.852	15	7295700	208
P62754	40S ribosomal protein S6	Rps6	>sp|P62754|RS6_MOUSE 40S ribosomal protein S6 OS=Mus musculus GN=Rps6 PE=1 SV=1	1	3	15.7	2.2086e-18	2.629	39.584	5	7.3808	62.183	5	3.0122	46.522	5	7410000	211
P62242	40S ribosomal protein S8	Rps8	>sp|P62242|RS8_MOUSE 40S ribosomal protein S8 OS=Mus musculus GN=Rps8 PE=1 SV=2	1	6	34.6	2.3069e-73	5.577	121.54	11	16.72	125.83	11	3.133	120.02	11	28435000	203
Q6ZWN5;F7CJS8;D3YWH9;Q9CXW7;D3Z673;D3YUV6	40S ribosomal protein S9	Rps9	>sp|Q6ZWN5|RS9_MOUSE 40S ribosomal protein S9 OS=Mus musculus GN=Rps9 PE=1 SV=3;>tr|F7CJS8|F7CJS8_MOUSE 40S ribosomal protein S9 (Fragment) OS=Mus musculus GN=Rps9 PE=1 SV=1;>tr|D3YWH9|D3YWH9_MOUSE 40S ribosomal protein S9 OS=Mus musculus GN=Rps9 PE=1 SV=1	6	9	36.1	8.1848e-23	7.2992	63.973	11	18.355	132.41	11	2.746	51.223	11	27313000	250
Q8VIJ6	Splicing factor, proline- and glutamine-rich	Sfpq	>sp|Q8VIJ6|SFPQ_MOUSE Splicing factor, proline- and glutamine-rich OS=Mus musculus GN=Sfpq PE=1 SV=1	1	30	46.8	7.5132e-271	37.406	130.03	115	64.487	140.85	115	1.8828	53.926	115	1332700000	268
P48962;Q3V132	ADP/ATP translocase 1	Slc25a4	>sp|P48962|ADT1_MOUSE ADP/ATP translocase 1 OS=Mus musculus GN=Slc25a4 PE=1 SV=4	2	9	27.5	3.7214e-24	1.2662	33.238	39	1.2579	108.99	39	1.0341	45.793	38	21191000	195
P51881	ADP/ATP translocase 2	Slc25a5	>sp|P51881|ADT2_MOUSE ADP/ATP translocase 2 OS=Mus musculus GN=Slc25a5 PE=1 SV=3	1	8	26.5	5.4387e-24	1.3312	15.89	10	1.5662	105.74	10	1.106	34.762	10	6065400	197
Q9D7Y9	Protein SLX4IP	Slx4ip	>sp|Q9D7Y9|SLX4I_MOUSE Protein SLX4IP OS=Mus musculus GN=Slx4ip PE=2 SV=1	1	5	22.3	9.1376e-34	8.6748	93.74	6	9.8393	99.991	6	1.0412	4.278	6	5065800	281
Q91VH2	Sorting nexin-9	Snx9	>sp|Q91VH2|SNX9_MOUSE Sorting nexin-9 OS=Mus musculus GN=Snx9 PE=1 SV=1	1	1	2.4	0.00012057	8.04	NaN	1	7.3502	NaN	1	0.9142	NaN	1	469320	269
P32067;A2AR07;F6SXM5	Lupus La protein homolog	Ssb	>sp|P32067|LA_MOUSE Lupus La protein homolog OS=Mus musculus GN=Ssb PE=1 SV=1;>tr|A2AR07|A2AR07_MOUSE Lupus La protein homolog (Fragment) OS=Mus musculus GN=Ssb PE=4 SV=1;>tr|F6SXM5|F6SXM5_MOUSE Lupus La protein homolog (Fragment) OS=Mus musculus GN=Ssb PE	3	2	6	3.4311e-34	2.5526	13.228	2	8.7302	23.705	2	3.4201	10.477	2	847290	182
Q5F2E8;Q6ZQ29	Serine/threonine-protein kinase TAO1	Taok1	>sp|Q5F2E8|TAOK1_MOUSE Serine/threonine-protein kinase TAO1 OS=Mus musculus GN=Taok1 PE=1 SV=1	2	18	24.7	1.2314e-69	26.044	112.68	25	29.148	102.61	25	1.0731	13.675	25	23712000	239
Q8BYC6;Q3V3K3;F6RXB5	Serine/threonine-protein kinase TAO3	Taok3	>sp|Q8BYC6|TAOK3_MOUSE Serine/threonine-protein kinase TAO3 OS=Mus musculus GN=Taok3 PE=1 SV=2;>tr|Q3V3K3|Q3V3K3_MOUSE Serine/threonine-protein kinase TAO3 OS=Mus musculus GN=Taok3 PE=1 SV=1	3	37	42.8	0	43.888	113.6	73	39.741	108.95	73	0.92469	65.291	73	268910000	261
A0A087WPE4;A0A087WQE6;P83940;A0A087WNT1	Transcription elongation factor B polypeptide 1	Tceb1	>tr|A0A087WPE4|A0A087WPE4_MOUSE Transcription elongation factor B polypeptide 1 (Fragment) OS=Mus musculus GN=Tceb1 PE=4 SV=1;>tr|A0A087WQE6|A0A087WQE6_MOUSE Transcription elongation factor B polypeptide 1 (Fragment) OS=Mus musculus GN=Tceb1 PE=4 SV=1;>sp|	4	2	43.1	0.00098372	0.95416	10.665	3	1.1705	197.7	3	1.2725	21.872	3	482130	54
Q61033	Lamina-associated polypeptide 2, isoforms alpha/zeta	Tmpo	>sp|Q61033|LAP2A_MOUSE Lamina-associated polypeptide 2, isoforms alpha/zeta OS=Mus musculus GN=Tmpo PE=1 SV=4	1	18	35.8	2.9037e-85	0.33207	43.707	66	0.32114	156.52	66	1.0381	131.79	66	41490000	244
Q61029	Lamina-associated polypeptide 2, isoforms beta/delta/epsilon/gamma	Tmpo	>sp|Q61029|LAP2B_MOUSE Lamina-associated polypeptide 2, isoforms beta/delta/epsilon/gamma OS=Mus musculus GN=Tmpo PE=1 SV=4	1	11	36.3	3.2679e-54	0.29585	10.341	9	0.33394	15.446	9	1.1046	21.199	9	2827900	243
D3Z6I8;E9Q7Q3;D3Z2H9		Tpm3;Tpm3-rs7	>tr|D3Z6I8|D3Z6I8_MOUSE Tropomyosin alpha-3 chain OS=Mus musculus GN=Tpm3 PE=3 SV=1;>tr|E9Q7Q3|E9Q7Q3_MOUSE Tropomyosin alpha-3 chain OS=Mus musculus GN=Tpm3 PE=3 SV=1;>tr|D3Z2H9|D3Z2H9_MOUSE Uncharacterized protein OS=Mus musculus GN=Tpm3-rs7 PE=3 SV=1	3	4	11.7	3.8907e-09	1.0518	1.7089	2	0.088024	28.318	2	0.085913	15.953	2	1434900	103
Q3U7K7;Q62191	E3 ubiquitin-protein ligase TRIM21	Trim21	>tr|Q3U7K7|Q3U7K7_MOUSE E3 ubiquitin-protein ligase TRIM21 OS=Mus musculus GN=Trim21 PE=2 SV=1;>sp|Q62191|RO52_MOUSE E3 ubiquitin-protein ligase TRIM21 OS=Mus musculus GN=Trim21 PE=1 SV=1	2	7	17.3	1.3882e-45	0.31538	76.279	20	0.11882	28.656	19	0.53323	90.303	19	15477000	236
H3BKS8;E9PWD4;Q3TX08;D6RFC0;D6RG86;H3BKV3;G3V019;H3BK68;D3Z413;H3BL70;H3BKB8	tRNA (guanine(26)-N(2))-dimethyltransferase	Trmt1	>tr|H3BKS8|H3BKS8_MOUSE tRNA (guanine(26)-N(2))-dimethyltransferase OS=Mus musculus GN=Trmt1 PE=1 SV=1;>tr|E9PWD4|E9PWD4_MOUSE tRNA (guanine(26)-N(2))-dimethyltransferase OS=Mus musculus GN=Trmt1 PE=1 SV=1;>sp|Q3TX08|TRM1_MOUSE tRNA (guanine(26)-N(2))-dime	11	2	4.4	1.0974e-07	4.9709	50.943	7	4.2025	60.092	7	0.87283	15.645	7	4438700	107
Q9EPK8;D3Z1H7;E9Q7L7;D3Z1H6	Transient receptor potential cation channel subfamily V member 4	Trpv4	>sp|Q9EPK8|TRPV4_MOUSE Transient receptor potential cation channel subfamily V member 4 OS=Mus musculus GN=Trpv4 PE=1 SV=1;>tr|D3Z1H7|D3Z1H7_MOUSE Transient receptor potential cation channel subfamily V member 4 OS=Mus musculus GN=Trpv4 PE=4 SV=1;>tr|E9Q7L	4	27	38.9	4.0357e-238	30.659	123.98	131	25.282	143.35	131	0.94896	59.371	131	354020000	286
P68368;A0A0A0MQA5;A0A087WRB4;A0A087WQS4;A0A087WSB0;A0A087WSL5	Tubulin alpha-4A chain	Tuba4a	>sp|P68368|TBA4A_MOUSE Tubulin alpha-4A chain OS=Mus musculus GN=Tuba4a PE=1 SV=1;>tr|A0A0A0MQA5|A0A0A0MQA5_MOUSE Tubulin alpha-4A chain (Fragment) OS=Mus musculus GN=Tuba4a PE=4 SV=1	6	8	24.3	2.5523e-30	1.1348	17.516	3	0.95826	28.671	3	0.78521	9.0361	3	311180	56
P68372;Q9D6F9;Q922F4	Tubulin beta-4B chain;Tubulin beta-4A chain	Tubb4b;Tubb4a	>sp|P68372|TBB4B_MOUSE Tubulin beta-4B chain OS=Mus musculus GN=Tubb4b PE=1 SV=1;>sp|Q9D6F9|TBB4A_MOUSE Tubulin beta-4A chain OS=Mus musculus GN=Tubb4a PE=1 SV=3	3	16	49.2	9.3626e-102	1.2317	16.001	64	0.87724	31.539	64	0.78839	26.324	64	77200000	227
P99024;A2AQ07;CON__ENSEMBL:ENSBTAP00000025008;G3UZR1	Tubulin beta-5 chain	Tubb5	>sp|P99024|TBB5_MOUSE Tubulin beta-5 chain OS=Mus musculus GN=Tubb5 PE=1 SV=1	4	15	45.5	1.8618e-104	1.1972	13.883	18	0.83544	36.686	18	0.77069	25.397	18	21625000	231
Q8BFR5;D3YVN7	Elongation factor Tu, mitochondrial;Elongation factor Tu	Tufm;Gm9755	>sp|Q8BFR5|EFTU_MOUSE Elongation factor Tu, mitochondrial OS=Mus musculus GN=Tufm PE=1 SV=1;>tr|D3YVN7|D3YVN7_MOUSE Elongation factor Tu OS=Mus musculus GN=Gm9755 PE=3 SV=1	2	2	5.3	0.00020585	1.4175	14.663	4	0.84368	11.682	4	0.63763	11.979	4	476770	100
P62960;A2BGG7;A0A0A0MQD2;B2RUF0;Q9Z2C8;Q9JKB3	Nuclease-sensitive element-binding protein 1	Ybx1	>sp|P62960|YBOX1_MOUSE Nuclease-sensitive element-binding protein 1 OS=Mus musculus GN=Ybx1 PE=1 SV=3;>tr|A2BGG7|A2BGG7_MOUSE Nuclease-sensitive element-binding protein 1 (Fragment) OS=Mus musculus GN=Ybx1 PE=1 SV=1	6	5	27.6	1.5448e-12	3.9862	62.171	4	14.577	82.399	4	2.4454	12.824	4	4440500	221
P68254;F6YY69;F6VW30	14-3-3 protein theta	Ywhaq	>sp|P68254|1433T_MOUSE 14-3-3 protein theta OS=Mus musculus GN=Ywhaq PE=1 SV=1;>tr|F6YY69|F6YY69_MOUSE 14-3-3 protein theta (Fragment) OS=Mus musculus GN=Ywhaq PE=4 SV=1;>tr|F6VW30|F6VW30_MOUSE 14-3-3 protein theta (Fragment) OS=Mus musculus GN=Ywhaq PE=3	3	1	5.7	0.00011802	1.4821	86.431	3	1.6007	159.96	3	1.1778	77.084	3	939620	123
Q8R205	Zinc finger CCCH domain-containing protein 10	Zc3h10	>sp|Q8R205|ZC3HA_MOUSE Zinc finger CCCH domain-containing protein 10 OS=Mus musculus GN=Zc3h10 PE=2 SV=1	1	4	11.5	6.1966e-39	21.3	79.229	8	20.63	87.65	8	0.87756	12.081	8	8074600	263
P01837;A0A075B5P2	Ig kappa chain C region		>sp|P01837|IGKC_MOUSE Ig kappa chain C region OS=Mus musculus PE=1 SV=1;>tr|A0A075B5P2|A0A075B5P2_MOUSE Protein Igkc OS=Mus musculus GN=Igkc PE=4 SV=1	2	7	56.6	0	0.025364	149.65	61	0.022161	227.18	56	0.82148	133.97	56	980710000	18
A0A075B5P4			>tr|A0A075B5P4|A0A075B5P4_MOUSE Ig gamma-1 chain C region secreted form OS=Mus musculus GN=Ighg1 PE=4 SV=1	1	7	29.6	2.9778e-256	0.035249	123.5	38	0.014329	168.88	32	0.53314	156.97	32	354360000	19
P01631	Ig kappa chain V-II region 26-10		>sp|P01631|KV2A7_MOUSE Ig kappa chain V-II region 26-10 OS=Mus musculus PE=1 SV=1	1	4	41.6	4.2922e-253	0.013677	166.05	37	0.0098916	206.59	36	0.56814	109.43	36	1203400000	142
A0A087WNJ0;P01636	Ig kappa chain V-V region MOPC 149		>tr|A0A087WNJ0|A0A087WNJ0_MOUSE Protein Igkv12-44 OS=Mus musculus GN=Igkv12-44 PE=4 SV=1;>sp|P01636|KV5A4_MOUSE Ig kappa chain V-V region MOPC 149 OS=Mus musculus PE=1 SV=1	2	3	31.9	3.0652e-113	0.066579	99.065	6	0.034285	157.83	6	0.57105	98.488	6	23556000	45
A0A075B5R9;A0A075B5R4;A0A075B5S3			>tr|A0A075B5R9|A0A075B5R9_MOUSE Protein Ighv14-3 (Fragment) OS=Mus musculus GN=Ighv14-3 PE=4 SV=1;>tr|A0A075B5R4|A0A075B5R4_MOUSE Protein Ighv14-1 OS=Mus musculus GN=Ighv14-1 PE=4 SV=1;>tr|A0A075B5S3|A0A075B5S3_MOUSE Protein Ighv14-4 OS=Mus musculus GN=Igh	3	2	19.7	1.3538e-104	0.0015118	155.77	12	0.0051803	146.73	12	4.5179	158.64	12	1435400000	27
A0A075B5N9;P01674;P01673;P01672;P01671;P01669;P01667;P01659	Ig kappa chain V-III region PC 2154;Ig kappa chain V-III region PC 2485/PC 4039;Ig kappa chain V-III region PC 7940;Ig kappa chain V-III region PC 7175;Ig kappa chain V-III region PC 7769;Ig kappa chain V-III region PC 6308;Ig kappa chain V-III region TEPC 124		>tr|A0A075B5N9|A0A075B5N9_MOUSE Protein Igkv3-7 OS=Mus musculus GN=Igkv3-7 PE=4 SV=2;>sp|P01674|KV3AM_MOUSE Ig kappa chain V-III region PC 2154 OS=Mus musculus PE=1 SV=1;>sp|P01673|KV3AL_MOUSE Ig kappa chain V-III region PC 2485/PC 4039 OS=Mus musculus PE=	8	2	30	2.6088e-99	0.012928	113.71	7	0.0067315	172.04	6	0.72672	102.67	6	20317000	17
A0A087WNI9			>tr|A0A087WNI9|A0A087WNI9_MOUSE Protein Igkv12-46 OS=Mus musculus GN=Igkv12-46 PE=4 SV=1	1	3	40.5	1.2371e-95	0.035013	116.67	12	0.022025	194.74	10	0.758	121	10	56732000	44
A0A075B5N7;A0A087WNK2			>tr|A0A075B5N7|A0A075B5N7_MOUSE Protein Igkv6-13 OS=Mus musculus GN=Igkv6-13 PE=4 SV=2	2	3	28.1	2.5625e-94	0.0064913	127.84	5	0.0038347	13.837	2	1.3812	59.314	2	26648000	16
A0A075B5V6;A0A075B5U3;A0A075B5V7;P01757;P01756;A0A075B5U6			>tr|A0A075B5V6|A0A075B5V6_MOUSE Protein Ighv1-42 OS=Mus musculus GN=Ighv1-42 PE=4 SV=1;>tr|A0A075B5U3|A0A075B5U3_MOUSE Protein Ighv1-30 OS=Mus musculus GN=Ighv1-30 PE=4 SV=1	6	5	64.3	7.8839e-73	0.051175	188.2	13	0.080099	172.85	11	0.98423	144.63	11	83993000	33
A0A075B5Q2			>tr|A0A075B5Q2|A0A075B5Q2_MOUSE Protein Ighv5-9 OS=Mus musculus GN=Ighv5-9 PE=4 SV=1	1	1	9.4	3.2677e-69	0.076979	52.998	6	0.032135	93.011	5	0.50678	69.201	5	7139600	23
A0A075B677			>tr|A0A075B677|A0A075B677_MOUSE Protein Igkv4-53 OS=Mus musculus GN=Igkv4-53 PE=4 SV=1	1	1	18.6	9.3133e-64	0.050347	39.903	7	0.013787	175.55	7	0.27326	37.051	7	9616600	38
A0A087WNK1			>tr|A0A087WNK1|A0A087WNK1_MOUSE Protein Igkv6-15 OS=Mus musculus GN=Igkv6-15 PE=4 SV=1	1	4	33.6	2.9109e-62	0.016588	172.51	9	0.0094563	231.24	6	0.36978	124.4	6	25307000	52
A0A075B5K2			>tr|A0A075B5K2|A0A075B5K2_MOUSE Protein Igkv9-124 OS=Mus musculus GN=Igkv9-124 PE=4 SV=2	1	3	55.2	9.8244e-62	0.028035	118.94	9	0.021672	179.41	8	0.42081	124.09	8	18381000	2
A0A075B5N4			>tr|A0A075B5N4|A0A075B5N4_MOUSE Protein Igkv8-27 OS=Mus musculus GN=Igkv8-27 PE=4 SV=1	1	5	54	2.3175e-60	0.055139	186.62	13	0.067592	94.36	11	1.9115	139.94	11	25351000	15
P01660;A0A087WNK5	Ig kappa chain V-III region PC 3741/TEPC 111		>sp|P01660|KV3A8_MOUSE Ig kappa chain V-III region PC 3741/TEPC 111 OS=Mus musculus PE=1 SV=1;>tr|A0A087WNK5|A0A087WNK5_MOUSE Protein Igkv3-5 OS=Mus musculus GN=Igkv3-5 PE=4 SV=1	2	2	26.1	2.6672e-60	0.014196	0.62792	2	0.0037526	NaN	1	0.24989	NaN	1	6325500	147
P03977;P01656;P01654;P01655;A0A075B5P0	Ig kappa chain V-III region 50S10.1;Ig kappa chain V-III region MOPC 70;Ig kappa chain V-III region PC 2880/PC 1229;Ig kappa chain V-III region PC 7132		>sp|P03977|KV3A4_MOUSE Ig kappa chain V-III region 50S10.1 OS=Mus musculus PE=1 SV=1;>sp|P01656|KV3A3_MOUSE Ig kappa chain V-III region MOPC 70 OS=Mus musculus PE=1 SV=1;>sp|P01654|KV3A1_MOUSE Ig kappa chain V-III region PC 2880/PC 1229 OS=Mus musculus PE=	5	2	30.6	6.3531e-59	0.027453	NaN	1	0.077505	NaN	1	2.8232	NaN	1	1760300	146
P01668;P01666;P01665;P01664;A0A087WNK7;A0A087WNK6	Ig kappa chain V-III region PC 7210;Ig kappa chain V-III region PC 7183;Ig kappa chain V-III region PC 7043;Ig kappa chain V-III region CBPC 101		>sp|P01668|KV3AG_MOUSE Ig kappa chain V-III region PC 7210 OS=Mus musculus PE=1 SV=1;>sp|P01666|KV3AE_MOUSE Ig kappa chain V-III region PC 7183 OS=Mus musculus PE=1 SV=1;>sp|P01665|KV3AD_MOUSE Ig kappa chain V-III region PC 7043 OS=Mus musculus PE=1 SV=1;>	6	2	30.9	1.3897e-58	0.039228	NaN	1	0.0059508	NaN	1	0.1517	NaN	1	1399800	149
A0A087WNJ3			>tr|A0A087WNJ3|A0A087WNJ3_MOUSE Protein Igkv8-30 OS=Mus musculus GN=Igkv8-30 PE=4 SV=1	1	5	44.3	1.1914e-51	0.042544	79.671	5	0.028333	310.85	5	1.028	193.34	5	4808800	47
P01806;P01808;P01807;P01812;A0A075B5R5;P01811;P01809;P01810	Ig heavy chain V region 441;Ig heavy chain V region T601;Ig heavy chain V region X44;Ig heavy chain V region MOPC 173;Ig heavy chain V region UPC10;Ig heavy chain V region X24;Ig heavy chain V region J539		>sp|P01806|HVM36_MOUSE Ig heavy chain V region 441 OS=Mus musculus PE=4 SV=1;>sp|P01808|HVM38_MOUSE Ig heavy chain V region T601 OS=Mus musculus PE=1 SV=1;>sp|P01807|HVM37_MOUSE Ig heavy chain V region X44 OS=Mus musculus PE=1 SV=1;>sp|P01812|HVM42_MOUSE I	8	2	21.6	1.5411e-45	0.022206	52.391	8	0.025026	160.33	4	1.0215	115.69	4	16266000	152
A0A075B6A3			>tr|A0A075B6A3|A0A075B6A3_MOUSE Protein Igha OS=Mus musculus GN=Igha PE=4 SV=1	1	4	23	7.828e-45	0.11956	125.28	6	0.076804	48.755	5	0.71699	61.405	5	11151000	40
A0A075B5M7			>tr|A0A075B5M7|A0A075B5M7_MOUSE Protein Igkv5-39 OS=Mus musculus GN=Igkv5-39 PE=4 SV=2	1	3	46.9	1.7553e-44	0.041915	144.53	9	0.01283	163.19	9	0.28754	147.39	9	25330000	11
A0A087WNJ7			>tr|A0A087WNJ7|A0A087WNJ7_MOUSE Protein Igkv8-21 OS=Mus musculus GN=Igkv8-21 PE=4 SV=1	1	4	20.7	1.3334e-42	0.012207	NaN	1	0.01294	NaN	1	1.06	NaN	1	1271500	49
A0A087WNJ5			>tr|A0A087WNJ5|A0A087WNJ5_MOUSE Protein Igkv8-24 OS=Mus musculus GN=Igkv8-24 PE=4 SV=1	1	4	29.5	7.1483e-40	0.0018403	NaN	1	NaN	NaN	0	NaN	NaN	0	4708700	48
A0A075B5M4;A0A075B5L8			>tr|A0A075B5M4|A0A075B5M4_MOUSE Protein Igkv4-57-1 OS=Mus musculus GN=Igkv4-57-1 PE=4 SV=1;>tr|A0A075B5L8|A0A075B5L8_MOUSE Protein Igkv4-79 OS=Mus musculus GN=Igkv4-79 PE=4 SV=1	2	2	26.9	6.7923e-37	0.054859	64.708	3	0.10283	100.85	3	0.83221	128.57	3	8096700	10
P01645;P01644;P01646;P01648;A0A087WNI6;A0A075B5L0;P04946;P01649	Ig kappa chain V-V region HP 93G7;Ig kappa chain V-V region HP R16.7;Ig kappa chain V-V region HP 123E6;Ig kappa chain V-V region HP 91A3		>sp|P01645|KV5AC_MOUSE Ig kappa chain V-V region HP 93G7 OS=Mus musculus PE=1 SV=1;>sp|P01644|KV5AB_MOUSE Ig kappa chain V-V region HP R16.7 OS=Mus musculus PE=1 SV=1;>sp|P01646|KV5AD_MOUSE Ig kappa chain V-V region HP 123E6 OS=Mus musculus PE=1 SV=1;>sp|P	8	4	53.7	7.4522e-34	0.026409	133.68	9	0.030486	163.84	9	1.1544	72.816	9	43746000	144
P01630	Ig kappa chain V-II region 7S34.1		>sp|P01630|KV2A6_MOUSE Ig kappa chain V-II region 7S34.1 OS=Mus musculus PE=1 SV=1	1	2	21.2	2.0872e-32	0.019255	107.45	5	0.048178	179.9	4	1.2168	146.12	4	6438200	141
P01635;A0A0A0MQC0	Ig kappa chain V-V region K2		>sp|P01635|KV5A3_MOUSE Ig kappa chain V-V region K2 (Fragment) OS=Mus musculus PE=1 SV=1;>tr|A0A0A0MQC0|A0A0A0MQC0_MOUSE Protein Igkv12-41 OS=Mus musculus GN=Igkv12-41 PE=4 SV=1	2	3	32.2	6.0518e-30	0.24287	136.02	5	0.017718	154.19	3	0.072953	214.92	3	11569000	58
P18528;P18525	Ig heavy chain V region 6.96;Ig heavy chain V region 5-84		>sp|P18528|HVM57_MOUSE Ig heavy chain V region 6.96 OS=Mus musculus PE=4 SV=1;>sp|P18525|HVM54_MOUSE Ig heavy chain V region 5-84 OS=Mus musculus PE=1 SV=1	2	4	41.8	4.1786e-29	0.12282	87.756	2	NaN	NaN	0	NaN	NaN	0	13685000	174
P18526;A0A075B5Q0;A0A075B5Q6;P18524	Ig heavy chain V region 345;Ig heavy chain V region RF		>sp|P18526|HVM55_MOUSE Ig heavy chain V region 345 OS=Mus musculus PE=1 SV=1;>tr|A0A075B5Q0|A0A075B5Q0_MOUSE Protein Ighv5-6 OS=Mus musculus GN=Ighv5-6 PE=4 SV=1;>tr|A0A075B5Q6|A0A075B5Q6_MOUSE Protein Ighv5-9-1 OS=Mus musculus GN=Ighv5-9-1 PE=4 SV=1;>sp|P	4	2	18.8	4.9345e-27	2.2074	100.69	2	0.036845	NaN	1	0.0097703	NaN	1	2269800	22
A0A075B5R1;P01783	Ig heavy chain V region MOPC 21		>tr|A0A075B5R1|A0A075B5R1_MOUSE Protein Ighv5-17 OS=Mus musculus GN=Ighv5-17 PE=4 SV=1;>sp|P01783|HVM16_MOUSE Ig heavy chain V region MOPC 21 (Fragment) OS=Mus musculus PE=1 SV=1	2	2	18.8	1.4888e-26	0.011778	118.82	4	0.122	102.82	4	5.4606	75.248	4	3507700	25
P01679;P01678;P01677;P01676;P01675;A0A075B5L5	Ig kappa chain V-VI region J539;Ig kappa chain V-VI region SAPC 10;Ig kappa chain V-VI region TEPC 601/TEPC 191;Ig kappa chain V-VI region XRPC 24;Ig kappa chain V-VI region XRPC 44		>sp|P01679|KV6A5_MOUSE Ig kappa chain V-VI region J539 OS=Mus musculus PE=1 SV=1;>sp|P01678|KV6A4_MOUSE Ig kappa chain V-VI region SAPC 10 OS=Mus musculus PE=1 SV=1;>sp|P01677|KV6A3_MOUSE Ig kappa chain V-VI region TEPC 601/TEPC 191 OS=Mus musculus PE=1 SV	6	2	29.9	2.3788e-26	0.047073	NaN	1	0.10451	NaN	1	2.2201	NaN	1	1036000	150
A0A087WNI8			>tr|A0A087WNI8|A0A087WNI8_MOUSE Protein Igkv13-84 OS=Mus musculus GN=Igkv13-84 PE=4 SV=1	1	3	31.9	5.1686e-24	0.041755	192.76	3	0.027431	124.78	3	0.65696	98.745	3	4823200	43
P01629;A0A075B5J6	Ig kappa chain V-II region 2S1.3		>sp|P01629|KV2A4_MOUSE Ig kappa chain V-II region 2S1.3 OS=Mus musculus PE=1 SV=1;>tr|A0A075B5J6|A0A075B5J6_MOUSE Protein Gm20730 OS=Mus musculus GN=Gm20730 PE=4 SV=2	2	1	11.6	2.2301e-23	0.0037391	141.79	5	0.0079472	186.83	5	1.2348	89.715	5	106240000	0
A0A0A0MQC1			>tr|A0A0A0MQC1|A0A0A0MQC1_MOUSE Protein Ighv3-5 OS=Mus musculus GN=Ighv3-5 PE=4 SV=1	1	1	13.1	3.0901e-23	0.027377	63.566	3	0.047417	40.623	3	1.6322	13.525	3	2221200	59
A0A087WNJ9			>tr|A0A087WNJ9|A0A087WNJ9_MOUSE Protein Igkv8-19 OS=Mus musculus GN=Igkv8-19 PE=4 SV=1	1	4	52.9	2.633e-20	0.067357	74.383	10	0.053317	215.7	7	0.66065	92.29	7	5880300	50
A0A075B5T2;P01800;P01799;P01798;P01797;P01796;P01802;P01801;A0A075B5T3			>tr|A0A075B5T2|A0A075B5T2_MOUSE Protein Ighv6-3 OS=Mus musculus GN=Ighv6-3 PE=4 SV=2	9	3	33.6	1.3641e-19	0.024486	120.44	3	0.023119	108.1	3	0.22162	125.66	3	5086600	30
A0A075B5N2;A0A087WNJ8;P01634;P01632;A0A075B5N1	Ig kappa chain V-V region MOPC 21		>tr|A0A075B5N2|A0A075B5N2_MOUSE Protein Igkv6-29 OS=Mus musculus GN=Igkv6-29 PE=4 SV=2;>tr|A0A087WNJ8|A0A087WNJ8_MOUSE Protein Igkv6-20 OS=Mus musculus GN=Igkv6-20 PE=4 SV=1;>sp|P01634|KV5A2_MOUSE Ig kappa chain V-V region MOPC 21 OS=Mus musculus PE=1 SV=1	5	3	33.9	3.4477e-19	0.033675	256.11	4	0.0046865	250.23	2	0.74826	74.267	2	10792000	13
P01843	Ig lambda-1 chain C region		>sp|P01843|LAC1_MOUSE Ig lambda-1 chain C region OS=Mus musculus PE=1 SV=1	1	2	27.6	7.431e-19	0.041371	65.815	8	0.035198	244.27	5	0.84638	94.185	5	15483000	153
A0A075B5R0			>tr|A0A075B5R0|A0A075B5R0_MOUSE Protein Ighv5-16 OS=Mus musculus GN=Ighv5-16 PE=4 SV=1	1	2	23.3	1.6427e-18	0.079064	98.309	6	0.054681	77.181	5	0.53814	53.872	5	4853100	24
P01663;P01662	Ig kappa chain V-III region PC 4050;Ig kappa chain V-III region ABPC 22/PC 9245		>sp|P01663|KV3AB_MOUSE Ig kappa chain V-III region PC 4050 OS=Mus musculus PE=1 SV=1;>sp|P01662|KV3AA_MOUSE Ig kappa chain V-III region ABPC 22/PC 9245 OS=Mus musculus PE=1 SV=1	2	1	16.2	2.2084e-18	0.018761	23.913	2	0.028552	NaN	1	1.915	NaN	1	1566100	148
A0A075B5M8			>tr|A0A075B5M8|A0A075B5M8_MOUSE Protein Igkv12-38 OS=Mus musculus GN=Igkv12-38 PE=4 SV=2	1	2	24.3	1.0517e-15	0.061008	41.08	4	0.17377	89.464	3	1.7592	149.46	3	1570300	12
A0A075B5N3			>tr|A0A075B5N3|A0A075B5N3_MOUSE Protein Igkv8-28 OS=Mus musculus GN=Igkv8-28 PE=4 SV=2	1	4	47.1	5.1461e-15	0.083989	51.912	3	0.2174	170.5	3	2.5884	87.497	3	5838300	14
A0A087WNK4			>tr|A0A087WNK4|A0A087WNK4_MOUSE Protein Igkv3-9 OS=Mus musculus GN=Igkv3-9 PE=4 SV=1	1	1	9.2	2.5532e-11	0.0063286	NaN	1	NaN	NaN	0	NaN	NaN	0	9187600	53
A0A075B5M2;A0A075B5M3;A0A075B5L2;P01680	Ig kappa chain V-IV region S107B		>tr|A0A075B5M2|A0A075B5M2_MOUSE Protein Igkv4-61 OS=Mus musculus GN=Igkv4-61 PE=4 SV=2;>tr|A0A075B5M3|A0A075B5M3_MOUSE Protein Igkv4-58 OS=Mus musculus GN=Igkv4-58 PE=4 SV=1;>tr|A0A075B5L2|A0A075B5L2_MOUSE Protein Igkv4-91 OS=Mus musculus GN=Igkv4-91 PE=4	4	1	11.6	7.0333e-10	0.0034224	148.8	2	0.0039869	NaN	1	3.545	NaN	1	6937200	6
A0A087WNJ2			>tr|A0A087WNJ2|A0A087WNJ2_MOUSE Protein Igkv6-32 OS=Mus musculus GN=Igkv6-32 PE=4 SV=1	1	3	33.6	1.8906e-09	0.039691	128.87	7	0.01173	194.06	6	0.281	157.73	6	14631000	46
A0A075B5U4;A0A075B5U8;A0A075B5U2			>tr|A0A075B5U4|A0A075B5U4_MOUSE Protein Ighv1-18 OS=Mus musculus GN=Ighv1-18 PE=4 SV=1;>tr|A0A075B5U8|A0A075B5U8_MOUSE Protein Ighv1-23 OS=Mus musculus GN=Ighv1-23 PE=4 SV=1;>tr|A0A075B5U2|A0A075B5U2_MOUSE Protein Ighv1-15 OS=Mus musculus GN=Ighv1-15 PE=4	3	2	24.5	3.7144e-09	0.017957	168.98	4	0.027888	123.14	3	0.72731	52.854	3	21805000	32
A0A075B5P5;P03987	Ig gamma-3 chain C region		>tr|A0A075B5P5|A0A075B5P5_MOUSE Protein Ighg3 OS=Mus musculus GN=Ighg3 PE=4 SV=1;>sp|P03987|IGHG3_MOUSE Ig gamma-3 chain C region OS=Mus musculus PE=1 SV=2	2	3	11.5	4.4296e-09	0.094522	126.49	4	0.075904	95.528	4	0.60497	35.189	4	2886000	20
A0A075B5T5			>tr|A0A075B5T5|A0A075B5T5_MOUSE Protein Ighv1-5 OS=Mus musculus GN=Ighv1-5 PE=4 SV=1	1	1	19.4	6.7359e-09	0.11104	NaN	1	NaN	NaN	0	NaN	NaN	0	3557300	31
A0A075B5L6			>tr|A0A075B5L6|A0A075B5L6_MOUSE Protein Igkv4-81 OS=Mus musculus GN=Igkv4-81 PE=4 SV=2	1	1	18.6	1.1509e-08	0.14011	NaN	1	0.11639	NaN	1	0.8307	NaN	1	487470	7
A0A075B5Y4			>tr|A0A075B5Y4|A0A075B5Y4_MOUSE Protein Ighv1-81 OS=Mus musculus GN=Ighv1-81 PE=4 SV=1	1	2	20.5	2.1951e-08	0.16504	109.5	2	0.70908	82.509	2	4.2964	176.92	2	1332200	36
P01638;A0A087WNI4;A0A075B5K0;P01637	Ig kappa chain V-V region L6;Ig kappa chain V-V region T1		>sp|P01638|KV5A6_MOUSE Ig kappa chain V-V region L6 (Fragment) OS=Mus musculus PE=4 SV=1;>tr|A0A087WNI4|A0A087WNI4_MOUSE Protein Igkv14-111 OS=Mus musculus GN=Igkv14-111 PE=4 SV=1;>tr|A0A075B5K0|A0A075B5K0_MOUSE Uncharacterized protein OS=Mus musculus GN=I	4	1	13	6.073e-08	0.060024	107.51	8	0.033249	163.69	7	0.48313	40.111	7	9629800	1
A0A075B678;A0A075B5X1;A0A075B5W4;A0A075B5Y0;A0A075B5X4;A0A075B5W0			>tr|A0A075B678|A0A075B678_MOUSE Protein Ighv8-14 OS=Mus musculus GN=Ighv8-14 PE=4 SV=1;>tr|A0A075B5X1|A0A075B5X1_MOUSE Protein Ighv8-9 OS=Mus musculus GN=Ighv8-9 PE=4 SV=1;>tr|A0A075B5W4|A0A075B5W4_MOUSE Protein Ighv8-6 OS=Mus musculus GN=Ighv8-6 PE=4 SV=1	6	1	25	5.3159e-06	0.29433	NaN	1	0.22442	NaN	1	0.76249	NaN	1	545550	34
A0A075B5R7			>tr|A0A075B5R7|A0A075B5R7_MOUSE Protein Ighv14-2 OS=Mus musculus GN=Ighv14-2 PE=4 SV=1	1	2	17.9	5.8949e-06	0.12055	16.971	3	0.16059	135.91	2	1.1264	240.38	2	2516600	28
A0A075B5M1			>tr|A0A075B5M1|A0A075B5M1_MOUSE Protein Igkv4-63 OS=Mus musculus GN=Igkv4-63 PE=4 SV=1	1	1	18.9	2.1908e-05	0.046293	27.51	4	0.018857	132.09	3	0.46669	95.299	3	2210100	9
A0A075B5S2			>tr|A0A075B5S2|A0A075B5S2_MOUSE Protein Ighv7-1 OS=Mus musculus GN=Ighv7-1 PE=4 SV=1	1	1	10.8	0.00013308	0.12615	NaN	1	NaN	NaN	0	NaN	NaN	0	500000	29
P03976;A0A075B5K6	Ig kappa chain V-II region 17S29.1		>sp|P03976|KV2A5_MOUSE Ig kappa chain V-II region 17S29.1 OS=Mus musculus PE=1 SV=1;>tr|A0A075B5K6|A0A075B5K6_MOUSE Protein Igkv2-109 OS=Mus musculus GN=Igkv2-109 PE=4 SV=1	2	1	11.5	0.00013638	0.075101	173.9	2	0.015255	188.91	2	0.20313	57.479	2	7465000	4
P04945	Ig kappa chain V-VI region NQ2-6.1		>sp|P04945|KV6AB_MOUSE Ig kappa chain V-VI region NQ2-6.1 OS=Mus musculus PE=2 SV=1	1	1	14.8	0.00066109	0.054946	NaN	1	0.18509	NaN	1	3.3685	NaN	1	1960200	157
P01820;A0A075B697;P01819	Ig heavy chain V region PJ14;Ig heavy chain V region MOPC 141		>sp|P01820|HVM44_MOUSE Ig heavy chain V region PJ14 OS=Mus musculus PE=1 SV=1;>tr|A0A075B697|A0A075B697_MOUSE Protein Ighv2-9-1 OS=Mus musculus GN=Ighv2-9-1 PE=4 SV=1;>sp|P01819|HVM43_MOUSE Ig heavy chain V region MOPC 141 OS=Mus musculus PE=4 SV=1	3	1	9.6	0.00082322	0.026738	77.945	2	0.044649	47.134	2	1.6698	128.16	2	1485800	39
Q9CXL3	Uncharacterized protein C7orf50 homolog		>sp|Q9CXL3|CG050_MOUSE Uncharacterized protein C7orf50 homolog OS=Mus musculus PE=1 SV=3	1	1	7.7	0.0026763	0.12039	NaN	1	0.59302	NaN	1	4.9257	NaN	1	468670	275
A0A075B5L7			>tr|A0A075B5L7|A0A075B5L7_MOUSE Protein Igkv4-80 OS=Mus musculus GN=Igkv4-80 PE=4 SV=1	1	1	13.9	0.0055872	0.046939	NaN	1	0.099227	NaN	1	2.1139	NaN	1	1013700	8
A0A075B5K7			>tr|A0A075B5K7|A0A075B5K7_MOUSE Protein Igkv14-100 OS=Mus musculus GN=Igkv14-100 PE=4 SV=2	1	1	13.7	0.0060457	0.15399	NaN	1	0.29872	NaN	1	1.9399	NaN	1	475050	5
							Average	3.87551			5.98188			1.7071
							Median	1.02205			1.07385			1.1584
