# Supplementary material for: Nephronophthisis gene products display RNA-binding properties and are recruited to stress granules
Source: Sci Rep. 2020 Sep 29;10:15954. doi: 10.1038/s41598-020-72905-8 (PMC7524721; doi:10.1038/s41598-020-72905-8)
Supplement: Supplementary file 4 — Supplementary Table 2. [file 41598_2020_72905_MOESM4_ESM.xlsx]

## Sheet: RCAS
RCAS lists (minus the negative controls)
BICC1	ANKS3	ANKS6	INV
AAMP	AC005682.5	AC005682.5	AC004014.3
ABCC1	AC079949.1	AC013489.1	AC005682.5
ABL2	AC129492.1	AC023050.1	AC008738.2
AC004257.3	AGBL5	AC073283.4	AC013489.1
AC004448.5	AIM2	AC073283.4	AC023050.1
AC005363.9	ALOXE3	AC079949.1	AC073283.4
AC005682.5	ANKRD30BL	AC084082.3	AC078899.5
AC005841.1	APBB2	AC092117.2	AC084082.3
AC008738.2	ATP5B	AC098828.2	AC092117.2
AC008865.1	ATP5F1B	AC104534.3	AC098828.2
AC013489.1	C12orf57	AC129492.1	AC129492.1
AC016700.2	CCAR1	ACTB	AC139149.1
AC018755.2	CCNB1IP1	ACTN4	ACTB
AC023050.1	CD68	AGBL5	ACTG1
AC073283.4	CDHR5	AIM2	ACTN4
AC078899.5	CKB	AL139819.1	AGBL5
AC084082.3	COX1	ALOXE3	AIM2
AC092117.2	COX3	AMDHD2	AKT2
AC098828.2	CTC-338M12.2	ANKRD30BL	AL031602.1
AC104534.3	CTC-338M12.4	ANP32A	AL139819.1
AC129492.1	CYTB	AOC2	AL163636.6
AC139149.1	DPP9	AP000350.10	AL163953.3
ACADM	EEF1B2	AP000442.4	AL391357.1
ACTB	EEF2	AP000721.4	ALDOA
ACTG1	EHMT1	APBB2	ALOXE3
ACTN4	EIF2B5	APLP2	ANG
AD000090.2	EIF4A1	ARF1	ANKRD30BL
ADAR	EIF4A2	ARHGDIA	ANKRD34A
ADGRL3	EIF4G1	ARHGEF4	ANP32A
ADIPOR2	EIF4G2	ARL6IP1	AOC2
ADNP	ENO1	ARMH4	AP000350.10
ADNP2	ERCC1	ARRB1	AP000442.4
AEN	EVL	ATP1B1	AP000721.4
AFF1	FAM211A-AS1	ATP2A2	APBB2
AFF4	FMC1	ATP5B	APLP2
AGBL5	FMC1-LUC7L2	ATP5F1B	APP
AGO2	GAS5	ATP6C	ARAP1
AGRN	GNAS	ATP6V0C	ARF1
AIM2	GNB2L1	BAZ2A	ARF5
AKAP12	GNL3	BCYRN1	ARHGDIA
AKIRIN1	HSPA8	BEX3	ARHGEF4
AKT2	HSPA9	BMERB1	ARMH4
AL139819.1	IMPG1	BMPR1A	ARRB1
AL163636.6	KHDC4	BSG	ATP1B1
ALDOA	LARP4	BUB3	ATP5B
ALDOC	LUC7L2	C12orf57	ATP5F1B
ALOXE3	MALAT1	C17orf49	ATP6
ALYREF	METTL26	C19orf48	ATP6V0B
AMDHD2	MIR17HG	CADM1	ATP8
AMOTL1	MIR3609	CALM2	B4GALT2
ANAPC7	MIR3687	CALM3	BAZ2A
ANG	MIR5100	CALR	BCAS3
ANKRD30BL	MTND5P1	CANX	BEX3
ANKRD34A	MT-RNR1	CAPNS1	BMERB1
ANP32A	MT-TA	CCAR1	BSG
ANP32E	MT-TC	CCNB1IP1	BTF3
ANXA5	MT-TE	CCNI	BUB3
AOC2	MT-TF	CCR3	C12orf57
AP000320.7	MT-TG	CD276	C19orf48
AP000350.10	MT-TH	CD68	C1QBP
AP000442.4	MT-TL2	CDC25B	C8orf37
AP1B1	MT-TN	CDHR5	CACNA1A
AP3B1	MT-TP	CDK16	CACNA2D4
APBB2	MT-TQ	CDK4	CALM2
APH1A	MT-TR	CDKN2A	CALR
APLP2	MT-TS2	CFL1	CANX
APP	MT-TT	CHM	CCAR1
ARAP1	MT-TW	CKB	CCDC162P
ARF1	MT-TY	CLASP2	CCNB1IP1
ARF6	NCL	COX3	CCR3
ARGLU1	ND3	COX6B1	CCT3
ARHGEF4	ND4	COX8A	CD68
ARHGEF7	ND4L	CROCC	CD81
ARID1A	ND5	CST3	CDHR5
ARIH2	ND6	CTC-326K19.6	CDKN2A
ARL6IP1	NEAT1	CTC-338M12.2	CEBPE
ARMH4	NOP56	CTC-338M12.4	CFL1
ARMT1	NOP58	CTC-457E21.9	CHD4
ARPP19	NR6A1	CTD-2525I3.6	CHM
ARRB1	OR1F1	CYB5R3	CKB
ASH1L	P2RY11	CYTB	CLASP2
ASXL2	PFN1	DDX17	CLDN16
ATAD1	PHB2	DECR2	COBLL1
ATAD2	POLR3E	DET1	COX1
ATF4	PPAN	DPP9	COX2
ATG2B	PPAN-P2RY11	EEF1B2	COX3
ATOX1	PTCH2	EEF2	COX8A
ATP13A3	PUM1	EEFSEC	CROCC
ATP1A1	RABGGTB	EHMT1	CTB-102L5.4
ATP1B1	RACK1	EIF1	CTC1
ATP2A2	RBMX	EIF2B5	CTC-326K19.6
ATP5B	RCC1	EIF4A1	CTC-338M12.2
ATP5C1	RCN1	EIF4A2	CTC-338M12.4
ATP5EP2	RN7SK	EIF4G1	CTC-457E21.9
ATP5F1B	RNA5SP207	EIF4G2	CTC-575D19.1
ATP5F1C	RNA5SP74	EIF5A	CTD-2525I3.6
ATP5F1E	RNU11	EIF5AL1	CTD-2540B15.10
ATP5ME	RNU4-1	ENO1	CTD-2561J22.3
ATP5MPL	RNU4-2	EPN1	CTNNB1
ATP6AP1	RNU5A-1	ERC1	CYTB
ATP6AP2	RNU5A-8P	ERCC1	CYTH1
ATP6C	RNU5B-1	EVL	DDOST
ATP6V0B	RNU5D-1	FAM211A-AS1	DDX17
ATP6V0C	RNU5E-1	FBXO31	DEK
ATP6V1B2	RNU5E-4P	FKBP4	DET1
ATXN2L	RNU5E-6P	FKBP8	DPP9
ATXN7L3B	RNU5F-1	FMC1	EEF1B2
AUTS2	RNU7-1	FMC1-LUC7L2	EEF2
B4GALT1	RNY5	FRMPD4	EEFSEC
B4GALT2	RP11-116N8.1	FUS	EHMT1
B4GALT5	RP11-196D18.5	GANAB	EIF2B5
BAZ1A	RP11-217B1.2	GAS5	EIF4A1
BAZ2A	RP11-304L19.5	GLO1	EIF4A2
BCOR	RP11-360P21.2	GNAS	EIF4G1
BCYRN1	RP11-442N24__B.1	GNB2L1	EIF4G2
BEX1	RP11-637O19.3	GNL3	ELF1
BEX3	RP11-849F2.8	GPI	ENO1
BICC1	RP11-867G23.8	GRAMD2A	ENOX1
BMERB1	RP4-561L24.3	GRID2	EPB41L4A-AS1
BOLA1	RP6-204F4.2	GSK3A	EPN1
BORCS7	RP6-24A23.7	GSPT1	ERCC1
BRD3	RPL12	GYS1	EVL
BRD4	RPL13	H1FX	FAM131A
BRD8	RPL13A	HDGF	FAM211A-AS1
BSG	RPL17	HIPK2	FANCA
BTBD1	RPL17-C18orf32	HIST1H1C	FBL
BTBD2	RPL21	HIST1H3B	FBXO31
BTF3	RPL23	HIST1H4C	FCGR2B
BTG3	RPL23A	HMGA1	FKBP4
BUB1B	RPL3	HNRNPA0	FLYWCH1
BUB1B-PAK6	RPL37	HNRNPA2B1	FMC1
BUB3	RPL37A	HNRNPD	FMC1-LUC7L2
C10orf32-ASMT	RPL38	HNRNPL	FMN1
C12orf57	RPL4	HNRNPUL1	FRMPD4
C16orf72	RPL5	HSP90AB1	FSCN3
C17orf49	RPL7A	HSPA8	FUS
C19orf48	RPS11	HSPA9	GAS5
C1QBP	RPS12	HUWE1	GLO1
C20orf62	RPS13	HUWE1	GNAS
C5orf15	RPS16	IGF2BP1	GNB2L1
C5orf51	RPS2	IL1RAPL2	GNL3
C6orf62	RPS20	IMPG1	GPI
CACNA1A	RPS3	INPP5D	GRAMD2A
CACNA2D4	RPS3A	IQCH-AS1	GRID2
CADM1	RPS8	JUN	GYS1
CALM2	RPSA	JUND	H1FX
CALR	SCARNA12	KCNA7	HCG11
CALU	SCARNA13	KCTD2	HDAC9
CAMSAP2	SCARNA17	KHDC4	HDGF
CAND1	SCARNA18.2	KHDRBS1	HIPK2
CANX	SCARNA2	KHSRP	HIST1H1C
CAPRIN1	SEC31A	KIAA1257	HIST1H1E
CAPZA2	SENP3-EIF4A1	KIF5C	HIST1H2BD
CASC3	SF3B3	LAG3	HIST1H2BG
CASC7	SFPQ	LARP4	HIST1H2BJ
CAVIN4	SMARCC1	LATS2	HIST1H2BK
CBFB	SNHG1	LIMD1-AS1	HIST1H3B
CBX4	SNHG10	LUC7L2	HIST1H4B
CBX5	SNHG12	MALAT1	HIST1H4C
CBX6	SNHG16	MARCKSL1	HIST1H4D
CCAR1	SNHG3	MAZ	HIST1H4E
CCDC117	SNHG5	MCM7	HIST1H4H
CCDC162P	SNHG6	MDK	HIST2H2BE
CCDC47	SNORA10	METTL26	HMGA1
CCNB1IP1	SNORA21	MIF	HNRNPA0
CCNG1	SNORA21.1	MIPEP	HNRNPA2B1
CCNI	SNORA25	MIR1260B	HNRNPUL1
CCNT1	SNORA27	MIR1280	HSP90AA1
CCR3	SNORA32	MIR17HG	HSPA8
CCT3	SNORA33	MIR17HG	HSPA9
CCT4	SNORA41	MIR25	IL1RAPL2
CCT5	SNORA42	MIR5100	IMPG1
CCT7	SNORA48	MIR93	INPP5D
CCT8	SNORA51	MLF2	IQCH-AS1
CD164	SNORA6	MPV17L	JAZF1
CD2AP	SNORA62	MRPL24	JUN
CD46	SNORA63.6	MRPL4	JUND
CD68	SNORA64	MTND5P1	KCNA7
CD81	SNORA65	MTND6P1	KCTD2
CD9	SNORA66.1	MT-RNR1	KDELR1
CDC25B	SNORA67	MT-TA	KHDC4
CDC42	SNORA73B	MT-TC	KHSRP
CDC42EP4	SNORA75	MT-TE	KIF5C
CDC7	SNORA76	MT-TF	KPNA4
CDHR5	SNORA81	MT-TG	LARP4
CDK1	SNORD10	MT-TH	LDHB
CDK2	SNORD100	MT-TL2	LENG8
CDK4	SNORD101	MT-TN	LIMD1-AS1
CDKN1B	SNORD102	MT-TP	LMNB1
CDKN2A	SNORD104	MT-TQ	LOC112694756
CDR2	SNORD105	MT-TR	LRP3
CEBPE	SNORD105B	MT-TS2	LRRC58
CEBPG	SNORD11	MT-TT	LSM4
CELF1	SNORD110	MT-TY	LUC7L2
CENPF	SNORD111B	MYEOV	LYRM7
CENPV	SNORD119	MYL6	MALAT1
CERS2	SNORD11B	NCL	MARCH6
CFL1	SNORD12	NCSTN	MATR3
CHAMP1	SNORD126	ND3	MAZ
CHCHD1	SNORD12B	ND4	MCM7
CHD2	SNORD12C	ND4L	METTL26
CHM	SNORD13	ND5	MIF
CHPF	SNORD14A	ND6	MIR1260A
CIC	SNORD14B	NEAT1	MIR1260B
CIRBP	SNORD14C	NEAT1	MIR1280
CITED2	SNORD14D	NGFRAP1	MIR17HG
CKAP2	SNORD14E	NME4	MIR25
CKB	SNORD15A	NOP56	MIR3609
CLASP2	SNORD16	NOP58	MIR3687
CLSPN	SNORD18A	NR6A1	MIR4466
CLTC	SNORD18B	NUCKS1	MIR5100
CMTM8	SNORD18C	OR1F1	MIR720
CNBP	SNORD1B	P2RY11	MIR93
CNIH4	SNORD2	PABPC1	MOK
CNN3	SNORD20	PACRG	MORF4L1
CNOT1	SNORD21	PATJ	MPV17L
COCH	SNORD24	PCBP2	MRPL24
COPS3	SNORD32A	PCDH15	MTND5P1
COPZ1	SNORD33	PCGF2	MTND6P1
CORO1C	SNORD34	PDXP	MT-RNR1
COX1	SNORD35A	PFN1	MT-TA
COX3	SNORD35B	PHB2	MT-TC
COX5A	SNORD36A	PKM	MT-TD
COX7A2	SNORD36B	PLD1	MT-TE
COX7C	SNORD36C	PLD3	MT-TF
CPNE1	SNORD37	PLK1	MT-TG
CPSF3	SNORD38A	PLP2	MT-TH
CPSF6	SNORD38B	POLDIP3	MT-TK
CPSF7	SNORD41	POLR2A	MT-TL2
CRABP2	SNORD42A	POLR2E	MT-TN
CREBBP	SNORD42B	POLR3E	MT-TP
CROCC	SNORD43	PPAN	MT-TQ
CSDE1	SNORD45A	PPAN-P2RY11	MT-TR
CSNK1A1	SNORD45B	PPP1R9B	MT-TS2
CSNK1E	SNORD46	PPP2R1A	MT-TT
CST3	SNORD4A	PRICKLE4	MT-TW
CSTB	SNORD4B	PRKDC	MT-TY
CTB-102L5.4	SNORD51	PRRT2	MYEOV
CTB-89H12.4	SNORD53	PSMD11	NAP1L1
CTC1	SNORD53_SNORD92.1	PSME3	NCL
CTC-326K19.6	SNORD54	PTBP1	ND3
CTC-338M12.2	SNORD55	PTCH2	ND4
CTC-338M12.4	SNORD56	PTMS	ND4L
CTC-444N24.11	SNORD57	PTPN5	ND5
CTC-454I21.3	SNORD58A	PUM1	ND6
CTC-457E21.9	SNORD58B	RABGGTB	NDUFS7
CTC-575D19.1	SNORD58C	RACK1	NEAT1
CTD-2410N18.5	SNORD6	RAD23A	NGFRAP1
CTD-2525I3.6	SNORD60	RBMX	NME1-NME2
CTD-2540B15.10	SNORD61	RCC1	NME2
CTD-2561J22.3	SNORD63	RCN1	NOP56
CTDSP1	SNORD66	RLP17	NOP58
CTNNA1	SNORD68	RN7SK	NR6A1
CTNNAL1	SNORD69	RNA5SP207	NRXN3
CTNNB1	SNORD70	RNASEK	NUCKS1
CYB5R3	SNORD70.1	RNASEK-C17orf49	OAZ1
CYTB	SNORD72	RNASEK-C17orf49	OR1F1
DARS2	SNORD73A	RNASEK-C17orf49-004	OVOL2
DAZAP1	SNORD78	RNF167	P2RY11
DBNDD2	SNORD82	RNF187	PABPC4
DCAF7	SNORD83A	RNU11	PACRG
DCBLD2	SNORD83B	RNU1-19P	PATJ
DCK	SNORD85	RNU4-1	PCDH15
DCP2	SNORD86	RNU4-2	PCGF2
DCTPP1	SNORD87	RNU5A-1	PDGFC
DDB1	SNORD91A	RNU5A-8P	PFN1
DDOST	SNORD91B	RNU5B-1	PHB2
DDRGK1	SNORD92	RNU5D-1	PINK1-AS
DDX17	SNORD93	RNU5E-1	PKM
DDX3X	SNORD95	RNU5E-4P	PLD1
DDX5	SNORD96A	RNU5E-6P	PLD3
DDX56	SNORD97	RNU5F-1	PLS3
DEK	SNORD98	RNU7-1	PLXDC1
DET1	SNORD99	RNY1	PMAIP1
DFFA	SNRPB	RNY5	POLDIP3
DGAT2	ST3GAL1	RP11-1035H13.3	POLR3E
DGCR8	SYCP2L	RP11-115J16.2	PPAN
DHX15	TAF1D	RP11-116N8.1	PPAN-P2RY11
DHX30	THAP9-AS1	RP11-127B20.3	PREB
DHX9	TMEM175	RP11-154J22.1	PRRT2
DIDO1	TNPO2	RP11-196D18.5	PSAP
DISC1FP1	TRIM52-AS1	RP11-20I23.1	PSME3
DLEU2	TRRAP	RP11-217B1.2	PTCH2
DLG5	TSR1	RP11-217B1.2	PTPN5
DLX2	VTRNA1-1	RP11-218C14.8	PUM1
DNAJA1	VTRNA1-3	RP11-25K21.6	RABGGTB
DOLPP1	WDR43	RP11-298J23.9	RACK1
DONSON	XIST	RP11-304L19.5	RAD23A
DPP9	ZFAS1	RP11-360P21.2	RBBP7
DSG2	ZNF767	RP11-431K24.3	RBFOX1
DST		RP11-442N24__B.1	RBMX
DUSP1		RP11-618P17.4	RCC1
DVL2		RP11-637O19.3	RCN1
DYNC1H1		RP11-696N14.1	RN7SK
DYNC2LI1		RP11-703H8.9	RN7SL1
DYRK1B		RP11-707A18.1	RN7SL2
E2F2		RP11-761B3.1	RNA5SP74
E2F7		RP11-793H13.8	RNASE11
EAPP		RP11-849F2.8	RNASE4
EBP		RP11-867G23.8	RNU11
ECD		RP11-867G23.8	RNU1-35P
ECH1		RP1-65P5.1	RNU4-1
ECI1		RP4-561L24.3	RNU4-2
ECT2		RP4-604A21.1	RNU4-41P
EEA1		RP6-24A23.7	RNU4ATAC
EEF1B2		RPL12	RNU5A-1
EEF2		RPL13	RNU5A-8P
EEFSEC		RPL13A	RNU5B-1
EFNB2		RPL17	RNU5D-1
EGLN1		RPL17-C18orf32	RNU5E-1
EGR1		RPL18A	RNU5E-4P
EHMT1		RPL21	RNU5E-6P
EIF1		RPL23	RNU5F-1
EIF1B		RPL23A	RNU6
EIF2B5		RPL3	RNU7-1
EIF3I		RPL37	RNY5
EIF3K		RPL37A	RP11-110L15.2
EIF4A1		RPL38	RP11-115J16.2
EIF4A2		RPL4	RP11-116N8.1
EIF4EBP2		RPL5	RP11-127B20.3
EIF4G1		RPL7A	RP11-196D18.5
EIF4G2		RPLP2	RP11-204L24.2
EIF5		RPS10	RP11-209A2.1
ELAVL1		RPS10-NUDT3	RP11-214L19.1
ELF1		RPS11	RP11-217B1.2
EMC10		RPS12	RP11-219J21.1
ENO1		RPS13	RP11-25K21.6
ENO1P2		RPS16	RP11-264E20.1
ENOX1		RPS2	RP11-304L19.5
ENSA		RPS20	RP11-352M15.1
EP300		RPS23	RP11-360P21.2
EPB41		RPS3	RP11-431K24.3
EPN1		RPS3A	RP11-442N24__B.1
ERBB2		RPS6	RP11-473M20.16
ERC1		RPS8	RP11-618P17.4
ERCC1		RPSA	RP11-637O19.3
ERH		SAMD4B	RP11-696N14.1
ETF1		SCARNA1	RP11-703H8.9
ETNK1		SCARNA12	RP11-707A18.1
ETV5		SCARNA17	RP11-761B3.1
EVL		SCARNA18	RP11-849F2.8
FAM101A		SCARNA2	RP11-867G23.8
FAM126A		SCD	RP1-65P5.1
FAM131A		SEC31A	RP4-561L24.3
FAM155B		SENP3-EIF4A1	RP4-604A21.1
FAM211A-AS1		SERF2	RP4-764O22.1
FAM3C2		SF1	RP6-24A23.7
FAM50A		SF3B3	RPL12
FAM53C		SFPQ	RPL13
FAM83E		SFRP1	RPL13A
FAR1		SGPP2	RPL13P12
FBL		SGTA	RPL17
FBXL20		SH3BP1	RPL17-C18orf32
FBXO11		SIGLEC11	RPL21
FBXO28		SIGMAR1	RPL22
FBXO31		SLC1A5	RPL23
FBXO34		SLC25A39	RPL23A
FBXO5		SLC29A1	RPL3
FCGR2B		SLC47A1	RPL35
FDFT1		SMARCC1	RPL36
FEM1B		SMARCD1	RPL37
FGD1		SMC1A	RPL37A
FGD5-AS1		SNHG1	RPL38
FHL1		SNHG10	RPL39
FKBP4		SNHG12	RPL4
FLNA		SNHG16	RPL4P4
FMC1		SNHG3	RPL5
FMC1-LUC7L2		SNHG5	RPL7A
FMN1		SNHG6	RPL8
FNDC3A		SNORA1	RPLP0P6
FNDC3B		SNORA10	RPLP1
FOXC1		SNORA21	RPLP2
FOXM1		SNORA25	RPS10
FSTL1		SNORA27	RPS10-NUDT3
FTL		SNORA32	RPS11
FUBP3		SNORA33	RPS12
FUS		SNORA41	RPS13
FZD1		SNORA42	RPS14
G3BP1		SNORA48	RPS15AP24
G3BP2		SNORA51	RPS16
GANAB		SNORA52	RPS19
GAPDH		SNORA6	RPS19P1
GART		SNORA63	RPS2
GAS1		SNORA64	RPS21
GAS5		SNORA65	RPS23
GCAT		SNORA66	RPS24
GDE1		SNORA67	RPS25
GDI1		SNORA68	RPS27
GDPD1		SNORA73B	RPS29
GGNBP2		SNORA75	RPS3
GGT1		SNORA76	RPS3A
GIGYF2		SNORA8	RPS4X
GLO1		SNORA81	RPS5
GLOD4		SNORD10	RPS6
GLUL		SNORD100	RPS8
GMNN		SNORD101	RPSA
GNAS		SNORD102	SAMD4B
GNB2L1		SNORD104	SC22CB-1E7.1
GNL3		SNORD105	SCARNA11
GOPC		SNORD105B	SCARNA12
GPATCH8		SNORD11	SCARNA13
GPBP1		SNORD110	SCARNA17
GPI		SNORD111B	SCARNA18.2
GPR107		SNORD119	SCARNA2
GPX1		SNORD11B	SCARNA7
GPX4		SNORD12	SCD
GRAMD2A		SNORD126	SEC31A
GSK3A		SNORD12B	SENP3-EIF4A1
GSK3B		SNORD12C	SENP5
GSR		SNORD13	SF3B3
GTSE1		SNORD14A	SFPQ
GYS1		SNORD14C	SFRP1
H1F0		SNORD14D	SGPP2
H1FX		SNORD14E	SGTA
H2AFX		SNORD15A	SIGLEC11
H2AFZ		SNORD16	SIGMAR1
HASPIN		SNORD18A	SLC1A5
HAT1		SNORD18B	SLC32A1
HCFC1		SNORD18C	SLC38A2
HCG11		SNORD1B	SLC47A1
HDAC9		SNORD2	SMARCC1
HDGF		SNORD20	SMC1A
HEATR1		SNORD21	SNHG1
HELLS		SNORD24	SNHG10
HES1		SNORD32A	SNHG12
HIF1AN		SNORD33	SNHG16
HINT1		SNORD34	SNHG17
HIPK1		SNORD35A	SNHG3
HIPK2		SNORD35B	SNHG5
HIRIP3		SNORD36A	SNHG6
HIST1H1C		SNORD36B	SNORA1
HIST1H1E		SNORD36C	SNORA10
HIST1H2AB		SNORD37	SNORA13
HIST1H2AC		SNORD38A	SNORA21
HIST1H2AD		SNORD38B	SNORA21.1
HIST1H2AG		SNORD41	SNORA25
HIST1H2AH		SNORD42A	SNORA27
HIST1H2AI		SNORD42B	SNORA32
HIST1H2AM		SNORD43	SNORA33
HIST1H2BC		SNORD45A	SNORA41
HIST1H2BD		SNORD45B	SNORA42
HIST1H2BG		SNORD46	SNORA48
HIST1H2BJ		SNORD4A	SNORA51
HIST1H2BK		SNORD4B	SNORA52
HIST1H2BO		SNORD5	SNORA55
HIST1H3B		SNORD51	SNORA6
HIST1H3D		SNORD53	SNORA63.6
HIST1H3H		SNORD53_SNORD92	SNORA64
HIST1H3J		SNORD54	SNORA65
HIST1H4B		SNORD55	SNORA66
HIST1H4C		SNORD56	SNORA66.1
HIST1H4D		SNORD57	SNORA67
HIST1H4E		SNORD58A	SNORA69
HIST1H4H		SNORD58B	SNORA71B
HIST2H2AC		SNORD58C	SNORA71D
HIST2H2BE		SNORD59A	SNORA73B
HIST3H2A		SNORD6	SNORA74.4
HMGA1		SNORD60	SNORA74A
HMGB2		SNORD61	SNORA75
HMGCS1		SNORD63	SNORA76
HMGXB4		SNORD66	SNORA8
HMMR		SNORD68	SNORA81
HNRNPA0		SNORD69	SNORD10
HNRNPA2B1		SNORD70	SNORD100
HNRNPAB		SNORD72	SNORD101
HNRNPD		SNORD73A	SNORD102
HNRNPDL		SNORD78	SNORD104
HNRNPL		SNORD82	SNORD105
HNRNPM		SNORD83A	SNORD105B
HNRNPU		SNORD83B	SNORD11
HNRNPUL1		SNORD85	SNORD110
HOXA10		SNORD86	SNORD111
HOXA3		SNORD87	SNORD111B
HOXA5		SNORD88C	SNORD119
HOXA9		SNORD91A	SNORD11B
HS6ST2		SNORD91B	SNORD12
HSD3B7		SNORD92	SNORD126
HSP90AA1		SNORD93	SNORD12B
HSP90AB1		SNORD95	SNORD12C
HSP90B1		SNORD96A	SNORD13
HSPA13		SNORD97	SNORD14A
HSPA4		SNORD98	SNORD14B
HSPA5		SNORD99	SNORD14C
HSPA8		SNRPB	SNORD14D
HSPA9		SNX27	SNORD14E
HSPH1		SOS2	SNORD15A
HTATSF1		SRRM2	SNORD15B
HUNK		ST3GAL1	SNORD16
HUWE1		STMN1	SNORD17
IARS		STRAP	SNORD18A
ID4		STRN4	SNORD18B
IFNAR1		SULT6B1	SNORD18C
IFRD1		SYCP2L	SNORD1B
IGF1R		TAF15	SNORD2
IGF2BP1		TAF15	SNORD20
IGF2R		TAF1D	SNORD21
IL1RAPL2		TAGLN2	SNORD24
ILF2		THAP9-AS1	SNORD32A
IMPDH2		TMBIM6	SNORD33
IMPG1		TMEM175	SNORD34
INO80		TNPO2	SNORD35A
INPP5D		TOMM6	SNORD35B
INSIG1		TRIM28	SNORD36A
IPO5		TRIM52-AS1	SNORD36B
IQCH-AS1		TRIR	SNORD36C
IRF2BP2		TRNAI6	SNORD37
IRGQ		TSPAN3	SNORD38A
IRS2		TSPYL1	SNORD38B
ITM2B		TSR1	SNORD42A
JAGN1		U1	SNORD43
JTB		U1	SNORD45A
JUN		U2AF2	SNORD45B
JUND		UBA1	SNORD46
KCNA7		UCHL1	SNORD4A
KCTD2		VTRNA1-1	SNORD4B
KCTD20		VTRNA1-3	SNORD5
KDELR1		WDR43	SNORD51
KDM5C		XIST	SNORD53
KHDC4		Y_RNA	SNORD53_SNORD92.1
KHDRBS1		YWHAE	SNORD55
KHSRP		ZFAS1	SNORD56
KIAA0754; MACF1		ZNF703	SNORD57
KIAA1257		ZNF767	SNORD58A
KIF11		ZYX	SNORD58B
KIF20B			SNORD58C
KIF23			SNORD59A
KIF2A			SNORD6
KIF5B			SNORD60
KIF5C			SNORD61
KLHL15			SNORD63
KMT2A			SNORD66
KMT2D			SNORD68
KPNA2			SNORD69
KPNA4			SNORD70
KPNA6			SNORD70.1
KPNB1			SNORD72
L34079.2			SNORD73A
LAG3			SNORD78
LAMC1			SNORD82
LAMP1			SNORD83A
LAMP2			SNORD83B
LARP1			SNORD85
LARP4			SNORD86
LATS1			SNORD87
LATS2			SNORD88C
LBR			SNORD91A
LCOR			SNORD91B
LDHA			SNORD92
LDHB			SNORD93
LEMD3			SNORD95
LIFR			SNORD96A
LIMD1-AS1			SNORD97
LIN28B			SNORD98
LIN7C			SNORD99
LINC00657			SNRPB
LMBRD2			SNX27
LMNB1			SNX5
LMNB2			SOD1
LMTK2			SOS2
LNPEP			SPINT2
LOC112694756			SPPL3
LPCAT1			SRRM2
LPP			ST3GAL1
LRFN1			STIP1
LRP3			STMN1
LRP6			STUB1
LRRC58			SULT6B1
LSM14B			SYCP2L
LSM4			TAF15
LSM5			TAF1D
LUC7L2			TAGLN2
LUZP6			THAP9-AS1
MACF1			TMBIM6
MACF1; KIAA0754			TMEM175
MAD2L1BP			TNPO2
MAGT1			TPRXL
MALAT1			TPT1
MAML1			TRIM52-AS1
MAPK1			TRIR
MAPK1IP1L			TRNAI6
MARCH6			TRRAP
MAT2B			TSPAN3
MATR3			TSR1
MAZ			TUBA1B
MBNL1			TUBA1C
MCL1			U1.1
MCM3			U2AF2
MCM4			UBB
MCM7			UCHL1
MCU			USP15
MDK			UTY
MDM2			VTRNA1-1
ME2			VTRNA1-3
MEA1			WDR43
MED1			XIST
MED13			Y_RNA.276
MED4			YWHAE
METAP2			ZFAS1
METTL16			ZNF536
METTL26			ZNF703
METTL9			ZNF711
MFAP3			ZNF767
MFHAS1			ZNF826P
MGAT5
MID1
MIDN
MIEF1
MIER3
MIF
MIR106B
MIR125A
MIR1260A
MIR1260B
MIR1280
MIR15B
MIR16-1
MIR16-2
MIR17HG
MIR1825
MIR196B
MIR221
MIR222
MIR25
MIR26B
MIR3143
MIR3187
MIR3609
MIR3687
MIR423
MIR454
MIR4728
MIR4747
MIR484
MIR5100
MIR645
MIR93
MIS12
MKI67
MLEC
MLF2
MLLT10
MOCS3
MOK
MORF4L1
MORF4L2
MPV17L
MRFAP1L1
MRPL24
MRPL37
MRPL42
MRPS14
MRPS6
MSANTD3-TMEFF1
MSI2
MSN
MTA1
MTDH
MTND5P1
MTND6P1
MTPAP
MTPN
MT-RNR1
MT-TA
MT-TC
MT-TE
MT-TF
MT-TG
MT-TH
MT-TL2
MT-TN
MT-TP
MT-TQ
MT-TR
MT-TS2
MT-TT
MT-TW
MT-TY
MYEOV
MYH10
MYL6
NACC1
NACC2
NAP1L1
NBDY
NCL
NCR3LG1
ND3
ND4
ND4L
ND5
ND6
NDC1
NDE1
NDFIP2
NDUFA8
NDUFAB1
NDUFB11
NDUFB2
NDUFS6
NEAT1
NET1
NF1
NFAT5
NFIA
NFYB
NGDN
NGFRAP1
NID1
NIFK-AS1
NIPA2
NME1-NME2
NME2
NOL11
NOP56
NOP58
NOTCH2
NPLOC4
NPTN
NR2F2
NR6A1
NRAS
NRXN3
NSD1
NSD3
NSRP1
NUCKS1
NUDT19
NUFIP2
NUMB
NUP153
NUP155
NUP205
NUP210
NUSAP1
OAZ1
OCRL
ODC1
OGA
OGT
OIP5-AS1
OOEP
OR1F1
OVOL2
P2RY11
P4HB
PABPC1
PABPC1L
PACRG
PACSIN2
PAFAH1B1
PAFAH1B2
PAPOLA
PARP1
PATJ
PCBP1
PCBP2
PCDH15
PCDH7
PCGF2
PCMT1
PCNA
PCNP
PCSK6
PCYT1A
PDIA4
PDXP
PDZD8
PEF1
PFDN1
PFN1
PGAM5
PGK1
PGRMC1
PHB2
PHC3
PHF10
PHF12
PHF6
PHGDH
PHIP
PIM3
PIP5K1A
PKM
PKN2
PKP4
PLD1
PLD3
PLP2
PLPP5
PLS3
PLXDC1
PMAIP1
PMF1
PMF1-BGLAP
PMP22
POFUT1
POGK
POGZ
POLDIP3
POLE3
POLR2A
POLR2J
POLR2L
POLR3E
POMK
POP4
POU2F1
PPAN
PPAN-P2RY11
PPIC
PPIL1
PPM1A
PPP1CB
PPP1CC
PPP1R15B
PPP1R9B
PPP2CA
PPP2R2A
PPP2R5E
PPP6R3
PRC1
PRDX1
PRDX3
PRDX6
PRELID3B
PRICKLE4
PRKAA2
PRKACB
PRKAG1
PRKAR1A
PRKCI
PRKDC
PRPF8
PRPS1
PRRC1
PRRC2B
PRRC2C
PRRT2
PSAP
PSD3
PSMA1
PSMA3
PSMB2
PSMD11
PSMD4
PSME3
PTBP1
PTCH2
PTGES3
PTGFRN
PTMS
PTOV1
PTP4A1
PTPN1
PTPN13
PTPN14
PTPN5
PUM1
PUM2
PYCR2
QRICH1
RAB10
RAB11A
RAB2B
RAB35
RAB5B
RABGGTB
RAC1
RACK1
RAD21
RAD23A
RANBP1
RANGAP1
RASSF3
RAVER2
RBBP6
RBBP7
RBM15
RBM27
RBM42
RBMX
RBSN
RBX1
RC3H1
RCC1
RCN1
RCN2
RFC3
RHOA
RIF1
RILP
RLIM
RMND5A
RN7SK
RN7SL1
RN7SL129P
RN7SL2
RNA5SP207
RNA5SP74
RNASE4
RNASEK
RNASEK-C17orf49
RNF114
RNF145
RNF167
RNF187
RNF217
RNF220
RNF225
RNPS1
RNU11
RNU4-1
RNU4-2
RNU4ATAC
RNU5A-1
RNU5A-8P
RNU5B-1
RNU5D-1
RNU5E-1
RNU5E-4P
RNU5E-6P
RNU5F-1
RNU6-519P
RNU7-1
RNY1
RNY3
RNY5
RP11-1033A18.1
RP11-1035H13.3
RP11-110L15.2
RP11-115J16.2
RP11-116N8.1
RP11-119K6.6
RP11-121L10.3
RP11-127B20.3
RP11-133K1.2
RP11-159C21.4
RP11-159D12.5
RP11-173M1.8
RP11-176D17.3
RP11-192H23.4
RP11-196D18.5
RP11-204L24.2
RP11-20I23.1
RP11-211C9.1
RP11-213G2.5
RP11-217B1.2
RP11-218C14.8
RP11-219J21.1
RP11-25K21.6
RP11-264E20.1
RP11-295G20.2
RP11-298J23.9
RP11-304L19.5
RP11-321N4.5
RP11-360P21.2
RP11-399K21.11
RP11-431K24.3
RP11-442N24__B.1
RP11-475C16.1
RP11-498C9.15
RP11-51F16.8
RP11-611O2.3
RP11-618P17.4
RP11-637O19.3
RP11-696N14.1
RP11-703H8.9
RP11-707A18.1
RP1-170O19.20
RP1-170O19.22
RP11-761B3.1
RP11-793H13.8
RP11-849F2.8
RP11-867G23.8
RP11-968O1.5
RP1-65P5.1
RP4-559A3.7
RP4-561L24.3
RP4-604A21.1
RP4-622L5.2
RP4-734P14.4
RP4-764O22.1
RP5-1042I8.7
RP6-99M1.2
RPA2
RPL11
RPL12
RPL13
RPL13A
RPL13P12
RPL15
RPL17
RPL17-C18orf32
RPL18
RPL21
RPL22
RPL23
RPL23A
RPL27
RPL27A
RPL3
RPL30
RPL35
RPL35A
RPL36
RPL37
RPL37A
RPL37AP1
RPL38
RPL39
RPL39P3
RPL4
RPL4P4
RPL5
RPL7A
RPL8
RPLP1
RPLP2
RPS10
RPS10-NUDT3
RPS11
RPS12
RPS13
RPS14
RPS15A
RPS15AP24
RPS16
RPS19
RPS19P1
RPS2
RPS20
RPS21
RPS21P4
RPS23
RPS24
RPS25
RPS27
RPS29
RPS2P46
RPS3
RPS3A
RPS4X
RPS5
RPS6
RPS8
RPSA
RRM1
RSL1D1
RTN4
RYBP
S100PBP
SACS
SAMD4B
SAP18
SAR1A
SARAF
SAT1
SBNO1
SC22CB-1E7.1
SCAF4
SCAMP2
SCAPER
SCARNA12
SCARNA13
SCARNA17
SCARNA18.2
SCARNA2
SCARNA7
SCD
SCML2
SCRN1
SDC2
SDC4
SDE2
SEC22B
SEC23B
SEC31A
SEL1L
SELENOW
SEMA6A
SENP3-EIF4A1
SENP5
SERF2
SERINC1
SESN3
SETD1A
SETD1B
SETD2
SETD5
SF1
SF3A1
SF3B3
SFPQ
SFRP1
SFXN1
SFXN4
SGPP1
SGPP2
SGTA
SH3BP1
SIGLEC11
SIGMAR1
SKA2
SKI
SKP1
SLBP
SLC16A1
SLC1A5
SLC23A2
SLC25A3
SLC25A36
SLC25A44
SLC25A5
SLC26A2
SLC29A1
SLC30A7
SLC38A2
SLC39A14
SLC3A2
SLC47A1
SLC5A3
SLC7A1
SLC7A2
SLC9A6
SLF2
SLFN11
SLIT2
SMAD3
SMAD7
SMAD9
SMARCC1
SMC1A
SMC4
SMG1
SMIM13
SMNDC1
SND1
SNHG1
SNHG10
SNHG12
SNHG16
SNHG17
SNHG3
SNHG5
SNHG6
SNIP1
SNORA1
SNORA10
SNORA21
SNORA21.1
SNORA25
SNORA27
SNORA28
SNORA3
SNORA32
SNORA33
SNORA4
SNORA41
SNORA42
SNORA45
SNORA48
SNORA50
SNORA51
SNORA52
SNORA6
SNORA62
SNORA63
SNORA63.6
SNORA64
SNORA65
SNORA66
SNORA66.1
SNORA67
SNORA69
SNORA71B
SNORA73B
SNORA74.4
SNORA75
SNORA76
SNORA8
SNORA81
SNORC
SNORD10
SNORD100
SNORD101
SNORD102
SNORD104
SNORD105
SNORD105B
SNORD11
SNORD110
SNORD111B
SNORD119
SNORD11B
SNORD12
SNORD125
SNORD126
SNORD12B
SNORD12C
SNORD13
SNORD14A
SNORD14B
SNORD14C
SNORD14D
SNORD14E
SNORD15A
SNORD15B
SNORD16
SNORD17
SNORD18A
SNORD18B
SNORD18C
SNORD1B
SNORD2
SNORD20
SNORD21
SNORD24
SNORD32A
SNORD33
SNORD34
SNORD35A
SNORD35B
SNORD36A
SNORD36B
SNORD36C
SNORD37
SNORD38A
SNORD38B
SNORD41
SNORD42A
SNORD42B
SNORD43
SNORD45A
SNORD45B
SNORD45C
SNORD46
SNORD4A
SNORD4B
SNORD5
SNORD51
SNORD53
SNORD53_SNORD92.1
SNORD54
SNORD55
SNORD56
SNORD57
SNORD58A
SNORD58B
SNORD58C
SNORD59A
SNORD6
SNORD60
SNORD61
SNORD63
SNORD66
SNORD68
SNORD69
SNORD70
SNORD70.1
SNORD72
SNORD73A
SNORD78
SNORD82
SNORD83A
SNORD83B
SNORD85
SNORD86
SNORD87
SNORD88C
SNORD91A
SNORD91B
SNORD92
SNORD93
SNORD95
SNORD96A
SNORD97
SNORD98
SNORD99
SNRPB
SNRPD3
SNX12
SNX2
SNX27
SNX3
SNX5
SOD1
SON
SORT1
SOS2
SOX4
SP1
SPACA6
SPAG5
SPC24
SPDYA
SPEN
SPIN1
SPINT2
SPPL3
SPTLC1
SQSTM1
SREBF2
SRM
SRRM2
SRRT
SRSF1
SRSF2
SRSF5
SSR1
ST3GAL1
ST8SIA2
STARD7
STAU1
STK24
STMN1
STRAP
SUPT5H
SURF4
SUV39H1
SUZ12
SYCP2L
SYNCRIP
SYNGR2
SYS1-DBNDD2
SZRD1
TAF15
TAF1D
TAGLN2
TAOK1
TARS
TBC1D14
TBCE
TCEAL4
TCF4
TENM3
TERF2IP
TES
TFAM
TFRC
THADA
THAP9-AS1
TIMM13
TIMM21
TJP1
TLE3
TLE5
TM9SF2
TM9SF3
TMBIM6
TMED2
TMED9
TMEFF1
TMEM106C
TMEM123
TMEM147
TMEM167A
TMEM175
TMEM181
TMEM184B
TMEM209
TMEM248
TMEM33
TMEM41A
TMEM59
TMEM66
TMOD3
TMPO
TMTC3
TNFRSF10B
TNFRSF10D
TNKS
TNPO1
TNPO2
TOB1
TOMM20
TOMM6
TOP2A
TOR1AIP2
TP53BP2
TPT1
TPTEP2-CSNK1E
TRA2A
TRA2B
TRIB1
TRIM28
TRIM52-AS1
TRIO
TRIR
TRMT112
TRNAI6
TRRAP
TSC22D3
TSNAX
TSNAX-DISC1
TSPAN3
TSPAN7
TSPYL1
TSR1
TTC33
TTC37
TTYH3
TUBA1B
TUBA1C
TXLNA
TXN
TYW3
U1.1
U2AF2
U2SURP
UBA1
UBA2
UBA52
UBALD1
UBAP2L
UBB
UBC
UBE2R2
UBE3C
UBE4A
UBL5
UBQLN1
UBR7
UBXN4
UBXN7
UCHL1
UCK2
UHRF1
UHRF1BP1
ULK3
UNG
UQCRC2
UQCRQ
URB1
URI1
USP1
USP11
USP22
USP33
UTP18
UTP20
UTY
VDAC3
VHL
VIM
VKORC1L1
VMA21
VPS26A
VTRNA1-1
VTRNA1-3
WAC
WASL
WDR26
WDR43
WDR82
WEE1
WNK1
WSB1
WTAP
XBP1
XIST
XPO1
XPO5
XRCC1
Y_RNA.114
Y_RNA.119
Y_RNA.19
Y_RNA.276
Y_RNA.443
Y_RNA.448
Y_RNA.51
Y_RNA.555
Y_RNA.617
Y_RNA.624
Y_RNA.727
Y_RNA.750
YEATS4
YIPF1
YWHAB
YWHAE
YWHAG
ZBED6
ZBTB10
ZBTB18
ZBTB33
ZC3H11A
ZC3HAV1
ZCCHC8
ZDHHC3
ZFAND5
ZFAS1
ZFP36L2
ZFR
ZFX
ZFYVE16
ZIC2
ZKSCAN1
ZKSCAN8
ZMPSTE24
ZMYM3
ZNF106
ZNF146
ZNF337
ZNF337-AS1
ZNF428
ZNF483
ZNF503
ZNF507
ZNF536
ZNF566
ZNF585B
ZNF664
ZNF664-RFLNA; RFLNA
ZNF703
ZNF711
ZNF767
ZNF826P
ZNF850
ZNHIT6

## Sheet: Neg. Controls
Negative controls (without duplicates)
ARL13B	BBS3
ARHGAP39	MT-RNR2
ATP2B2	MT-TI
MT-RNR2	MT-TL1
MT-TI	ND1
MT-TL1	RMRP
MT-TM	SNORD118
MT-TV	TMEM107
ND1
ND2
RMRP
RNU12
RNU2-2P
RNU2-59P
RPPH1
SNORD118
TMEM107
VTRNA1-2
WDR74
